# Supplementary material for: Gene expression changes in sickle cell reticulocytes and their clinical associations
Source: Sci Rep. 2023 Aug 8;13:12864. doi: 10.1038/s41598-023-40039-2 (PMC10409856; doi:10.1038/s41598-023-40039-2)
Supplement: Supplementary file 2 — Supplementary Tables. [file 41598_2023_40039_MOESM2_ESM.xls]

## Sheet: STable1
geneid	genename	SCA			CE			EB vs. ProE	LB vs. EB	Poly vs. LB	Ortho vs. Poly	shared with CE	SCA-specific	name
		baseMean	log2FoldChange	pvalue	baseMean	log2FoldChange	pvalue
ENSG00000160213	CSTB	22	3.85	3.88193e-13	26	0.29	0.374581				-		y	cystatin B(CSTB)
ENSG00000128739	SNRPN	12	3.84	7.89468e-11	3	0.26	0.476411						y	small nuclear ribonucleoprotein polypeptide N(SNRPN)
ENSG00000155380	SLC16A1	163	3.54	4.36064e-23	93	0.04	0.85021		-	+	+		y	solute carrier family 16 member 1(SLC16A1)
ENSG00000189266	PNRC2	98	3.48	2.22369e-17	34	0.03	0.871965			-	-		y	proline rich nuclear receptor coactivator 2(PNRC2)
ENSG00000206561	COLQ	8	3.47	1.47263e-08	3	0.74	0.0544797							collagen like tail subunit of asymmetric acetylcholinesterase(COLQ)
ENSG00000144485	HES6	10	3.24	6.74629e-06	34	2.55	1.77019e-12				-	y		hes family bHLH transcription factor 6(HES6)
ENSG00000140263	SORD	5	3.17	1.27627e-05	3	0.4	0.29222		-	-	+		y	sorbitol dehydrogenase(SORD)
ENSG00000167306	MYO5B	5	3.17	1.14883e-06	5	0.74	0.0492377							myosin VB(MYO5B)
ENSG00000187688	TRPV2	65	3.11	1.08155e-10	22	0.41	0.120508			+	+		y	transient receptor potential cation channel subfamily V member 2(TRPV2)
ENSG00000075407	ZNF37A	26	3.03	1.8834e-15	23	-0.18	0.437498						y	zinc finger protein 37A(ZNF37A)
ENSG00000167244	IGF2	28	2.95	6.61069e-09	47	1.39	2.08528e-05					y		insulin like growth factor 2(IGF2)
ENSG00000179163	FUCA1	92	2.91	2.89667e-07	75	0.46	0.176456			+	+		y	fucosidase, alpha-L- 1, tissue(FUCA1)
ENSG00000174358	SLC6A19	135	2.89	2.20422e-09	114	1.37	2.88278e-05	+	+	+		y		solute carrier family 6 member 19(SLC6A19)
ENSG00000188554	NBR1	628	2.87	3.23243e-14	372	0.48	0.00266413			+	-	y		NBR1, autophagy cargo receptor(NBR1)
ENSG00000134352	IL6ST	456	2.85	4.28552e-14	336	1.05	5.01161e-06		+	+	-	y		interleukin 6 signal transducer(IL6ST)
ENSG00000079156	OSBPL6	12	2.83	5.29515e-05	4	0.87	0.0226857							oxysterol binding protein like 6(OSBPL6)
ENSG00000170522	ELOVL6	73	2.83	1.63045e-12	54	0.76	0.000564045			-	+	y		ELOVL fatty acid elongase 6(ELOVL6)
ENSG00000196268	ZNF493	109	2.83	1.55897e-10	87	-0.25	0.350753			+			y	zinc finger protein 493(ZNF493)
ENSG00000162543	UBXN10	74	2.83	3.92591e-09	49	0.18	0.469629		-		+		y	UBX domain protein 10(UBXN10)
ENSG00000065534	MYLK	11	2.82	1.12788e-06	11	0.88	0.00470002					y		myosin light chain kinase(MYLK)
ENSG00000171724	VAT1L	3	2.81	0.000125176	2	1.4	0.000273184					y		vesicle amine transport 1 like(VAT1L)
ENSG00000115738	ID2	12	2.8	1.97042e-06	30	0.3	0.313634			+	-		y	inhibitor of DNA binding 2, HLH protein(ID2)
ENSG00000151690	MFSD6	43	2.77	1.08886e-09	32	0.06	0.754307			+			y	major facilitator superfamily domain containing 6(MFSD6)
ENSG00000169018	FEM1B	441	2.77	3.50189e-08	200	-0.47	0.0798059			-	-		y	fem-1 homolog B(FEM1B)
ENSG00000108370	RGS9	8	2.75	1.41031e-05	21	1.19	0.00032774					y		regulator of G-protein signaling 9(RGS9)
ENSG00000165507	C10orf10	3	2.74	5.37512e-05	0	0.09	0.78621			+	+			DEPP1 autophagy regulator(DEPP1)
ENSG00000163818	LZTFL1	138	2.73	6.72417e-12	132	0.85	0.000819947			-	-	y		leucine zipper transcription factor like 1(LZTFL1)
ENSG00000088986	DYNLL1	311	2.72	9.72029e-12	215	1.98	1.23982e-13			+	-	y		dynein light chain LC8-type 1(DYNLL1)
ENSG00000183475	ASB7	125	2.72	7.70948e-11	61	1.49	1.55862e-08			+	+	y		ankyrin repeat and SOCS box containing 7(ASB7)
ENSG00000179889	PDXDC1	83	2.68	3.65531e-13	47	-0.05	0.780498						y	pyridoxal dependent decarboxylase domain containing 1(PDXDC1)
ENSG00000164176	EDIL3	19	2.65	5.55736e-05	39	0.13	0.738642							EGF like repeats and discoidin domains 3(EDIL3)
ENSG00000164398	ACSL6	293	2.64	1.32354e-11	142	0.65	0.000679669	+	+	+		y		acyl-CoA synthetase long-chain family member 6(ACSL6)
ENSG00000163486	SRGAP2	200	2.63	2.53024e-08	140	1.56	4.68152e-14		+	+		y		SLIT-ROBO Rho GTPase activatingp rotein 2 (SRGAP2)
ENSG00000167900	TK1	19	2.6	4.73341e-07	10	0.34	0.354734				-			thymidine kinase 1(TK1)
ENSG00000035403	VCL	87	2.57	4.09884e-11	67	0.82	0.000640787			+	-	y		vinculin(VCL)
ENSG00000087053	MTMR2	11	2.55	1.38925e-06	17	0.58	0.0181878				-			myotubularin related protein 2(MTMR2)
ENSG00000274750	HIST1H3E	4	2.53	0.000368005	9	-0.08	0.783032						y	histone cluster 1 H3 family member e(HIST1H3E)
ENSG00000175040	CHST2	79	2.49	6.50247e-14	88	0.66	0.000308881			+	-	y		carbohydrate sulfotransferase 2(CHST2)
ENSG00000142082	SIRT3	8	2.48	0.000154023	19	1.95	2.3741e-07			-		y		sirtuin 3(SIRT3)
ENSG00000136144	RCBTB1	40	2.48	3.35166e-09	23	0.13	0.593543						y	RCC1 and BTB domain containing protein 1(RCBTB1)
ENSG00000170500	LONRF2	2	2.48	0.000797349	2	0.6	0.120185							LON peptidase N-terminal domain and ring finger 2(LONRF2)
ENSG00000103512	NOMO1	4	2.47	0.000205813	4	0.38	0.277683							NODAL modulator 1(NOMO1)
ENSG00000184076	UQCR10	17	2.47	1.16383e-07	24	1.36	8.00126e-07					y		ubiquinol-cytochrome c reductase, complex III subunit X(UQCR10)
ENSG00000144036	EXOC6B	85	2.47	7.71011e-09	207	0.16	0.312712						y	exocyst complex component 6B(EXOC6B)
ENSG00000203780	FANK1	12	2.45	3.79394e-06	18	0.85	0.00252037		-	+	+	y		fibronectin type III and ankyrin repeat domains 1(FANK1)
ENSG00000154945	ANKRD40	7	2.44	1.42688e-05	11	0.24	0.360953			-	-		y	ankyrin repeat domain 40(ANKRD40)
ENSG00000171243	SOSTDC1	2	2.43	0.00109347	0	0.1	0.72332							sclerostin domain containing 1(SOSTDC1)
ENSG00000259120	SMIM6	2	2.43	0.00109836	3	0.04	0.904911						y	small integral membrane protein 6(SMIM6)
ENSG00000278272	HIST1H3C	17	2.39	2.28902e-05	45	1	1.86519e-05					y		histone cluster 1 H3 family member c(HIST1H3C)
ENSG00000131791	PRKAB2	48	2.37	7.20937e-07	21	0.04	0.873714			+	-		y	protein kinase AMP-activated non-catalytic subunit beta 2(PRKAB2)
ENSG00000196565	HBG2	54513	2.35	1.13319e-05	13015	0.32	0.377967		+	+	+			hemoglobin subunit gamma 2(HBG2)
ENSG00000169019	COMMD8	2	2.35	0.00110497	3	0.71	0.065348							COMM domain containing 8(COMMD8)
ENSG00000153006	SREK1IP1	132	2.34	4.36908e-10	76	-0.16	0.448674						y	SREK1 interacting protein 1(SREK1IP1)
ENSG00000163577	EIF5A2	22	2.34	6.26937e-07	32	1.25	4.51348e-06				-	y		eukaryotic translation initiation factor 5A2(EIF5A2)
ENSG00000060140	STYK1	55	2.33	8.2339e-06	55	0.18	0.337219		+	+			y	serine/threonine/tyrosine kinase 1(STYK1)
ENSG00000182372	CLN8	35	2.33	1.73984e-08	32	0.32	0.214234			+	+		y	CLN8 transmembrane ER and ERGIC protein(CLN8)
ENSG00000205413	SAMD9	2488	2.33	1.03081e-08	1436	0.22	0.191106			+	-		y	sterile alpha motif domain containing 9(SAMD9)
ENSG00000141179	PCTP	888	2.32	1.15102e-09	1393	1.68	3.36763e-16				-	y		phosphatidylcholine transfer protein(PCTP)
ENSG00000119711	ALDH6A1	29	2.31	2.27657e-05	18	0.85	0.00697266				-			aldehyde dehydrogenase 6 family member A1(ALDH6A1)
ENSG00000133454	MYO18B	4	2.31	0.00150437	14	0.04	0.895024		+	+	-		y	myosin XVIIIB(MYO18B)
ENSG00000172466	ZNF24	92	2.3	9.36299e-07	65	0.48	0.0361974			-	-			zinc finger protein 24(ZNF24)
ENSG00000181315	ZNF322	2	2.3	0.00197143	3	0.9	0.0171268							zinc finger protein 322(ZNF322)
ENSG00000196407	THEM5	66	2.29	4.61412e-05	15	1.77	2.47316e-07			+	+	y		thioesterase superfamily member 5(THEM5)
ENSG00000091436	AC013461.1	115	2.27	2.93723e-05	156	1.06	0.000458443					y		mitogen-activated protein kinase kinase kinase 20(MAP3K20)
ENSG00000170647	TMEM133	6	2.26	6.19485e-05	2	-0.63	0.101124						y	Rho GTPase activating protein 42(ARHGAP42)
ENSG00000102575	ACP5	465	2.25	8.04203e-08	202	1.1	8.7616e-06			+	+	y		acid phosphatase 5, tartrate resistant(ACP5)
ENSG00000140743	CDR2	38	2.25	9.70887e-10	127	0.84	0.000223755		+	+	-	y		cerebellar degeneration related protein 2(CDR2)
ENSG00000178752	ERFE	20	2.25	0.00236282	71	3.36	3.58449e-19					y		erythroferrone(ERFE)
ENSG00000164241	C5orf63	9	2.24	5.86476e-06	7	0.18	0.52722						y	chromosome 5 open reading frame 63(C5orf63)
ENSG00000106780	MEGF9	1189	2.24	2.2117e-07	440	0.31	0.144916			+	+		y	multiple EGF like domains 9(MEGF9)
ENSG00000117691	NENF	2	2.23	0.00244686	10	-0.08	0.794381				-		y	neudesin neurotrophic factor(NENF)
ENSG00000177683	THAP5	49	2.23	1.62344e-15	46	0.12	0.513409			-			y	THAP domain containing 5(THAP5)
ENSG00000145337	PYURF	21	2.22	6.96094e-07	23	1.57	2.11793e-10					y		PIGY upstream reading frame(PYURF)
ENSG00000203880	PCMTD2	1646	2.22	2.05555e-22	912	-0.11	0.567075			+	+		y	protein-L-isoaspartate (D-aspartate) O-methyltransferase domain containing 2(PCMTD2)
ENSG00000131941	RHPN2	3	2.2	0.0031716	0	-0.14	0.543354							rhophilin Rho GTPase binding protein 2(RHPN2)
ENSG00000145685	LHFPL2	164	2.2	2.21939e-07	148	1.77	3.82825e-09			-	-	y		lipoma HMGIC fusion partner-like 2(LHFPL2)
ENSG00000127774	EMC6	1	2.19	0.00322236	3	1.09	0.00479558					y		ER membrane protein complex subunit 6(EMC6)
ENSG00000166582	CENPV	11	2.18	2.63058e-05	10	0.59	0.0619347			-	+			centromere protein V(CENPV)
ENSG00000278463	HIST1H2AB	3	2.18	0.0022886	10	1.34	4.4665e-06					y		histone cluster 1 H2A family member b(HIST1H2AB)
ENSG00000115762	PLEKHB2	174	2.18	7.47144e-07	152	0.51	0.0141798				+			pleckstrin homology domain containing B2(PLEKHB2)
ENSG00000184500	PROS1	2	2.17	0.00281348	7	1.01	0.00342971			-	-	y		protein S (alpha)(PROS1)
ENSG00000150776	C11orf57	45	2.17	6.25458e-07	55	0.39	0.0739912				-		y	chromosome 11 open reading frame 57(C11orf57)
ENSG00000151692	RNF144A	21	2.17	1.71586e-06	29	-0.01	0.957181			+	-		y	ring finger protein 144A(RNF144A)
ENSG00000168818	STX18	91	2.17	5.98103e-10	246	0.12	0.430132			+	+		y	syntaxin 18(STX18)
ENSG00000005187	ACSM3	53	2.16	4.49536e-06	70	1.43	1.66584e-11	-		+	+	y		acyl-CoA synthetase medium-chain family member 3(ACSM3)
ENSG00000165943	MOAP1	10	2.16	8.04718e-05	21	0.51	0.0677125			+	-			modulator of apoptosis 1(MOAP1)
ENSG00000165669	FAM204A	208	2.15	2.89592e-10	226	1.25	1.85047e-12				-	y		family with sequence similarity 204 member A(FAM204A)
ENSG00000134321	RSAD2	452	2.15	2.87528e-10	330	1.2	2.12523e-10		+	+	+	y		radical S-adenosyl methionine domain containing 2(RSAD2)
ENSG00000156206	CFAP161	5	2.15	0.00219952	7	0.97	0.00374856					y		cilia and flagella associated protein 161(CFAP161)
ENSG00000198087	CD2AP	922	2.14	3.10694e-08	1204	0.99	5.16653e-11			+		y		CD2 associated protein(CD2AP)
ENSG00000185800	DMWD	12	2.14	4.2898e-05	20	1.45	1.77742e-07			+	-	y		dystrophia myotonica, WD repeat containing(DMWD)
ENSG00000223609	HBD	5597	2.14	7.19437e-12	568	-0.33	0.128607			-	-		y	hemoglobin subunit delta(HBD)
ENSG00000137210	TMEM14B	245	2.13	7.00663e-06	281	0.64	0.000193704			-		y		transmembrane protein 14B(TMEM14B)
ENSG00000147533	GOLGA7	115	2.13	4.18118e-08	100	0.5	0.0293194			+	-			golgin A7(GOLGA7)
ENSG00000178397	FAM220A	9	2.13	9.74986e-06	7	0.17	0.596045						y	family with sequence similarity 220 member A(FAM220A)
ENSG00000249992	TMEM158	108	2.12	0.0035972	168	0.6	0.0914985		+	+	+			transmembrane protein 158 (gene/pseudogene)(TMEM158)
ENSG00000126581	BECN1	580	2.12	1.709e-09	678	0.21	0.213664			-	-		y	beclin 1(BECN1)
ENSG00000166848	TERF2IP	785	2.11	1.48567e-09	739	1.2	1.25538e-07			+	-	y		TERF2 interacting protein (TERF2IP)
ENSG00000140416	TPM1	288	2.11	3.88679e-07	675	0.88	1.84279e-06		+			y		tropomyosin 1 (alpha)(TPM1)
ENSG00000163536	SERPINI1	61	2.1	9.3885e-07	20	1.14	2.95453e-06			+	+	y		serpin family I member 1(SERPINI1)
ENSG00000149357	LAMTOR1	145	2.1	2.78713e-07	185	0.6	3.41661e-06				-	y		late endosomal/lysosomal adaptor, MAPK and MTOR activator 1(LAMTOR1)
ENSG00000103342	GSPT1	25608	2.09	1.84394e-10	28961	0.04	0.79176			-	+		y	G1 to S phase transition 1(GSPT1)
ENSG00000152332	UHMK1	2110	2.09	2.46721e-12	1220	0.37	0.0871272						y	U2AF homology motif kinase 1(UHMK1)
ENSG00000126775	ATG14	384	2.09	2.85877e-23	472	0.53	4.64801e-06			+	+	y		autophagy related 14(ATG14)
ENSG00000100364	KIAA0930	130	2.08	0.000152078	112	2.22	1.38359e-16					y		KIAA0930(KIAA0930)
ENSG00000163827	LRRC2	90	2.07	4.43231e-05	50	0.8	0.00114971			+	-	y		leucine rich repeat containing 2(LRRC2)
ENSG00000176542	USF3	303	2.07	3.68148e-12	314	0.09	0.457778						y	upstream transcription factor family member 3(USF3)
ENSG00000137942	FNBP1L	518	2.07	2.6178e-08	114	-0.27	0.251325			+	-		y	formin binding protein 1 like(FNBP1L)
ENSG00000115993	TRAK2	12201	2.07	3.92224e-13	11961	0.35	0.0110578		+	+				trafficking kinesin protein 2(TRAK2)
ENSG00000266412	NCOA4	59622	2.06	5.61169e-12	38425	0.94	3.72849e-06			+	+	y		nuclear receptor coactivator 4(NCOA4)
ENSG00000140396	NCOA2	1078	2.06	3.84068e-15	1196	0.08	0.451171			+	-		y	nuclear receptor coactivator 2(NCOA2)
ENSG00000134265	NAPG	317	2.06	4.09282e-05	277	0.87	5.55466e-10			+	+	y		NSF attachment protein gamma(NAPG)
ENSG00000172331	BPGM	13946	2.03	3.44514e-09	11179	0.91	5.99665e-06			+	+	y		bisphosphoglycerate mutase(BPGM)
ENSG00000025800	KPNA6	510	2.03	1.6307e-08	405	0.48	0.00266884			+	-	y		karyopherin subunit alpha 6(KPNA6)
ENSG00000104497	SNX16	59	2.02	4.80285e-09	68	-0.56	0.00222317			+	+		y	sorting nexin 16(SNX16)
ENSG00000113742	CPEB4	2622	2.02	4.76074e-14	1505	-0.2	0.163014		+	+	+		y	cytoplasmic polyadenylation element binding protein 4(CPEB4)
ENSG00000037749	MFAP3	92	2.01	1.00143e-15	121	0.44	0.036177							microfibrillar associated protein 3(MFAP3)
ENSG00000112406	HECA	1760	2.01	3.71205e-07	980	0.67	0.00463795		+	+	-	y		hdc homolog, cell cycle regulator(HECA)
ENSG00000114030	KPNA1	365	2.01	1.14357e-09	260	0.7	0.00350524			+	+	y		karyopherin subunit alpha 1(KPNA1)
ENSG00000174600	CMKLR1	55	2.01	0.00501838	8	0.83	0.017386	+	+	+				chemerin chemokine-like receptor 1(CMKLR1)
ENSG00000136044	APPL2	97	2	3.11224e-08	94	0.35	0.0387928			-				adaptor protein, phosphotyrosine interacting with PH domain and leucine zipper 2(APPL2)
ENSG00000236320	SLFN14	511	1.99	1.31426e-08	485	-0.29	0.0523947	+	+	+			y	schlafen family member 14(SLFN14)
ENSG00000147324	MFHAS1	265	1.99	2.14805e-05	332	0.5	0.0363576			+	-			malignant fibrous histiocytoma amplified sequence 1(MFHAS1)
ENSG00000111843	TMEM14C	89	1.99	9.92284e-05	103	0.87	1.50861e-05			-	-	y		transmembrane protein 14C(TMEM14C)
ENSG00000084693	AGBL5	48	1.99	5.03379e-06	90	0.6	0.00135341			-		y		ATP/GTP binding protein like 5(AGBL5)
ENSG00000125503	PPP1R12C	13	1.98	3.58224e-05	23	0.69	0.00196056			+	-	y		protein phosphatase 1 regulatory subunit 12C(PPP1R12C)
ENSG00000167536	DHRS13	35	1.98	3.47606e-08	32	0.65	0.00391064		+	+	-	y		dehydrogenase/reductase 13(DHRS13)
ENSG00000171150	SOCS5	8	1.97	0.000377098	9	0.36	0.195693			+	-			suppressor of cytokine signaling 5(SOCS5)
ENSG00000135002	RFK	20	1.96	9.18163e-05	12	0.35	0.170676				-		y	riboflavin kinase(RFK)
ENSG00000139112	GABARAPL1	545	1.96	1.18801e-09	378	-0.34	0.125996		+	+	+		y	GABA type A receptor associated protein like 1(GABARAPL1)
ENSG00000152484	USP12	12563	1.95	1.18387e-12	6609	0.25	0.129184			+	-		y	ubiquitin specific peptidase 12(USP12)
ENSG00000188486	H2AFX	33	1.95	8.89756e-06	111	-0.24	0.171125		+	+			y	H2A histone family member X(H2AFX)
ENSG00000196914	ARHGEF12	10270	1.95	3.10674e-18	12441	0.04	0.692434			+	-		y	Rho guanine nucleotide exchange factor 12(ARHGEF12)
ENSG00000109063	MYH3	7	1.94	0.00392324	5	0.36	0.302025							myosin heavy chain 3(MYH3)
ENSG00000112146	FBXO9	3377	1.94	9.98681e-09	5192	-0.01	0.95731			+	-		y	F-box protein 9(FBXO9)
ENSG00000197858	GPAA1	8	1.94	0.0023692	11	0.79	0.00798123				-			glycosylphosphatidylinositol anchor attachment 1(GPAA1)
ENSG00000255302	EID1	65	1.94	8.38627e-09	63	0.63	0.00412211					y		EP300 interacting inhibitor of differentiation 1(EID1)
ENSG00000070756	PABPC1	1849	1.93	4.29479e-09	1562	0.71	0.000421637			+	-	y		poly(A) binding protein cytoplasmic 1 (PABPC1)
ENSG00000132912	DCTN4	491	1.93	2.54932e-09	493	0.59	0.00452072			+	-	y		dynactin subunit 4(DCTN4)
ENSG00000128284	APOL3	26	1.93	6.59632e-06	56	0.81	0.00174268			+	+	y		apolipoprotein L3(APOL3)
ENSG00000186687	LYRM7	18	1.93	7.4204e-05	18	0.05	0.834777			-	-		y	LYR motif containing 7(LYRM7)
ENSG00000118985	ELL2	539	1.93	1.20726e-08	607	0	0.991255			-	+		y	elongation factor for RNA polymerase II 2(ELL2)
ENSG00000114166	KAT2B	10238	1.92	2.14961e-14	11826	0.18	0.301215		+	-			y	lysine acetyltransferase 2B(KAT2B)
ENSG00000121749	TBC1D15	154	1.92	8.39843e-10	169	-0.1	0.610258			+	-		y	TBC1 domain family member 15(TBC1D15)
ENSG00000179271	GADD45GIP1	9	1.92	0.000131356	26	0.63	0.0050164			-	+	y		GADD45G interacting protein 1(GADD45GIP1)
ENSG00000155304	HSPA13	95	1.91	5.06118e-10	71	-0.05	0.816854		+	+			y	heat shock protein family A (Hsp70) member 13(HSPA13)
ENSG00000188938	FAM120AOS	120	1.9	3.2371e-06	209	0.76	2.18849e-06			-		y		family with sequence similarity 120A opposite strand(FAM120AOS)
ENSG00000178974	FBXO34	272	1.89	7.56453e-09	210	0.13	0.378878			+	-		y	F-box protein 34(FBXO34)
ENSG00000163848	ZNF148	89	1.89	7.6993e-07	142	0.59	0.000104297			-		y		zinc finger protein 148(ZNF148)
ENSG00000145414	NAF1	17	1.88	7.50761e-06	34	0.44	0.119684				-			nuclear assembly factor 1 ribonucleoprotein(NAF1)
ENSG00000186642	PDE2A	23	1.87	0.00013794	29	0.71	0.00833483							phosphodiesterase 2A(PDE2A)
ENSG00000151914	DST	11	1.87	0.000242652	21	0.39	0.0959134	+	+	-	+			dystonin(DST)
ENSG00000167377	ZNF23	19	1.87	0.000183463	15	-0.37	0.144779			+	+		y	zinc finger protein 23(ZNF23)
ENSG00000116977	LGALS8	32	1.87	1.01199e-06	64	0.82	0.000479941			+	-	y		galectin 8(LGALS8)
ENSG00000275379	HIST1H3I	20	1.87	0.00307445	55	1	2.31181e-05					y		histone cluster 1 H3 family member i(HIST1H3I)
ENSG00000175137	SH3BP5L	150	1.86	0.000202859	164	0.32	0.0925717			+	-		y	SH3 binding domain protein 5 like(SH3BP5L)
ENSG00000013561	RNF14	3410	1.85	1.16065e-07	2835	0.2	0.245762			+	+		y	ring finger protein 14(RNF14)
ENSG00000166260	COX11	15	1.85	9.3248e-05	21	0.65	0.00941107			-				COX11, cytochrome c oxidase copper chaperone(COX11)
ENSG00000183111	ARHGEF37	137	1.85	3.97533e-05	125	0.15	0.411017			+			y	Rho guanine nucleotide exchange factor 37(ARHGEF37)
ENSG00000154822	PLCL2	1856	1.83	1.27722e-09	2752	0.77	5.4777e-06	-		+	+	y		phospholipase C like 2 (PLCL2)
ENSG00000116095	PLEKHA3	68	1.83	2.96063e-08	67	0.54	0.00460589			+		y		pleckstrin homology domain containing A3(PLEKHA3)
ENSG00000058600	POLR3E	48	1.83	8.84042e-07	135	0.57	4.26273e-05			-	+	y		RNA polymerase III subunit E(POLR3E)
ENSG00000101782	RIOK3	26717	1.83	6.70202e-09	24621	0.54	0.00621436			+	+			RIO kinase 3(RIOK3)
ENSG00000120306	CYSTM1	376	1.83	3.64347e-06	389	0.99	1.93732e-07			+	-	y		cysteine rich transmembrane module containing 1(CYSTM1)
ENSG00000100554	ATP6V1D	344	1.82	6.85084e-07	418	0.5	0.0107752			+	+			ATPase H+ transporting V1 subunit D(ATP6V1D)
ENSG00000152601	MBNL1	2182	1.82	2.87273e-09	2209	0.71	8.78962e-06			-	-	y		muscleblind like splicing regulator 1(MBNL1)
ENSG00000103591	AAGAB	45	1.82	4.18987e-06	63	0.13	0.370468						y	alpha- and gamma-adaptin binding protein(AAGAB)
ENSG00000006459	KDM7A	3664	1.82	3.31853e-16	2812	0.17	0.260682						y	lysine demethylase 7A(KDM7A)
ENSG00000158480	SPATA2	5	1.81	0.00425113	6	0.07	0.816916			-	-			spermatogenesis associated 2(SPATA2)
ENSG00000140941	MAP1LC3B	1283	1.8	3.56172e-07	870	0.33	0.0553466			+	-		y	microtubule associated protein 1 light chain 3 beta(MAP1LC3B)
ENSG00000101577	LPIN2	2977	1.8	1.62919e-11	1855	-0.12	0.562152			+	+		y	lipin 2(LPIN2)
ENSG00000179914	ITLN1	145	1.8	0.000167195	325	0.87	5.42576e-05				+	y		intelectin 1(ITLN1)
ENSG00000135801	TAF5L	11	1.8	4.70922e-05	10	0.08	0.7575				-		y	TATA-box binding protein associated factor 5 like(TAF5L)
ENSG00000154813	DPH3	80	1.8	5.5607e-07	72	0.54	0.0138097			+	-			diphthamide biosynthesis 3(DPH3)
ENSG00000213931	HBE1	3	1.79	0.00415434	1	0	0.999978			+	+			hemoglobin subunit epsilon 1(HBE1)
ENSG00000111727	HCFC2	40	1.79	1.96086e-09	61	0.62	1.33991e-05					y		host cell factor C2(HCFC2)
ENSG00000068383	INPP5A	5	1.79	0.00395156	9	-0.16	0.596974			-	+			inositol polyphosphate-5-phosphatase A(INPP5A)
ENSG00000085721	RRN3	20	1.79	1.94083e-05	28	-0.06	0.773525			-			y	RRN3 homolog, RNA polymerase I transcription factor(RRN3)
ENSG00000108406	DHX40	484	1.79	7.96598e-07	757	0.63	0.00197154			+	+	y		DEAH-box helicase 40(DHX40)
ENSG00000198015	MRPL42	183	1.78	9.38782e-05	226	-0.44	0.0512069			-	-		y	mitochondrial ribosomal protein L42(MRPL42)
ENSG00000187753	C9orf153	30	1.78	0.000239496	55	-0.01	0.959987						y	chromosome 9 open reading frame 153(C9orf153)
ENSG00000176105	YES1	35	1.78	0.00065642	72	0.34	0.0795733			+	-		y	YES proto-oncogene 1, Src family tyrosine kinase(YES1)
ENSG00000120137	PANK3	663	1.78	1.90787e-10	766	-0.23	0.047066			-	-		y	pantothenate kinase 3(PANK3)
ENSG00000123836	PFKFB2	70	1.77	3.76608e-07	39	0.17	0.486859				-		y	6-phosphofructo-2-kinase/fructose-2,6-biphosphatase 2(PFKFB2)
ENSG00000112078	KCTD20	245	1.77	7.34732e-08	314	0.58	0.00035657			+	-	y		potassium channel tetramerization domain containing 20(KCTD20)
ENSG00000148175	STOM	4672	1.77	5.20044e-10	4470	0.89	5.26691e-06		+	+	-	y		stomatin(STOM)
ENSG00000167378	IRGQ	5	1.77	0.00475871	13	0.39	0.176979			+	+			immunity related GTPase Q(IRGQ)
ENSG00000132541	HRSP12	113	1.77	0.000576411	56	0.39	0.146621				+			reactive intermediate imine deaminase A homolog(RIDA)
ENSG00000127311	HELB	11	1.77	8.66612e-05	30	0.14	0.583093							DNA helicase B(HELB)
ENSG00000143457	GOLPH3L	124	1.76	9.50634e-06	103	-0.07	0.726883				-		y	golgi phosphoprotein 3 like(GOLPH3L)
ENSG00000225828	FAM229A	7	1.76	0.00226755	6	-0.31	0.296754						y	family with sequence similarity 229 member A(FAM229A)
ENSG00000140057	AK7	18	1.76	6.37085e-05	27	0.22	0.236503						y	adenylate kinase 7(AK7)
ENSG00000081386	ZNF510	13	1.76	0.00212681	30	1.01	1.7028e-05				-	y		zinc finger protein 510(ZNF510)
ENSG00000172888	ZNF621	17	1.76	0.000156222	21	0.47	0.0371927				-			zinc finger protein 621(ZNF621)
ENSG00000162923	WDR26	9520	1.75	2.93698e-09	5678	0.32	0.11248			+	+		y	WD repeat domain 26(WDR26)
ENSG00000233276	GPX1	9056	1.75	1.42707e-05	11942	0.23	0.202775			+	+		y	glutathione peroxidase 1(GPX1)
ENSG00000009307	CSDE1	7063	1.74	2.65743e-07	8656	1.22	7.94899e-11			-	+	y		cold shock domain containing E1(CSDE1)
ENSG00000136940	PDCL	128	1.74	4.05642e-07	88	0.1	0.516299						y	phosducin like(PDCL)
ENSG00000095574	IKZF5	24	1.74	5.34815e-07	29	-0.36	0.0514469			-	-		y	IKAROS family zinc finger 5(IKZF5)
ENSG00000198189	HSD17B11	114	1.74	0.00013677	53	0.27	0.230868			-	+		y	hydroxysteroid 17-beta dehydrogenase 11(HSD17B11)
ENSG00000178074	C2orf69	54	1.74	8.09366e-05	35	0.31	0.178753				-		y	chromosome 2 open reading frame 69(C2orf69)
ENSG00000166510	CCDC68	21	1.73	0.00172417	31	0.13	0.589447						y	coiled-coil domain containing 68(CCDC68)
ENSG00000100568	VTI1B	2098	1.73	2.46134e-10	2896	0.74	8.99263e-07			+	-	y		vesicle transport through interaction with t-SNAREs 1B(VTI1B)
ENSG00000122203	KIAA1191	262	1.73	6.56294e-08	305	-0.02	0.926055			+	-		y	KIAA1191(KIAA1191)
ENSG00000109083	IFT20	61	1.72	0.000177685	97	0.87	3.70318e-06			-	+	y		intraflagellar transport 20(IFT20)
ENSG00000174738	NR1D2	26	1.72	3.07057e-05	38	0.33	0.219322			-	-			nuclear receptor subfamily 1 group D member 2(NR1D2)
ENSG00000178694	NSUN3	4104	1.72	5.00582e-08	2938	-0.87	0.000226892			+	+		y	NOP2/Sun RNA methyltransferase family member 3(NSUN3)
ENSG00000166275	BORCS7	9	1.71	0.000847787	10	0.08	0.8109							BLOC-1 related complex subunit 7(BORCS7)
ENSG00000068878	PSME4	3747	1.71	1.17807e-11	3016	0.32	0.0488276			+	+			proteasome activator subunit 4(PSME4)
ENSG00000144959	NCEH1	91	1.71	4.85808e-07	101	0.1	0.513304		+				y	neutral cholesterol ester hydrolase 1(NCEH1)
ENSG00000175352	NRIP3	31	1.7	0.00497324	41	0.67	0.0116098			+				nuclear receptor interacting protein 3(NRIP3)
ENSG00000148090	AUH	59	1.7	4.23398e-07	87	0.31	0.0787939			-	+		y	AU RNA binding methylglutaconyl-CoA hydratase(AUH)
ENSG00000118520	ARG1	209	1.69	2.32153e-06	191	0.15	0.266386			+	+		y	arginase 1(ARG1)
ENSG00000121879	PIK3CA	118	1.69	1.83938e-08	139	0.62	0.00191253			+	+	y		phosphatidylinositol-4,5-bisphosphate 3-kinase catalytic subunit alpha(PIK3CA)
ENSG00000119638	NEK9	96	1.69	1.8676e-07	119	0.34	0.0170196							NIMA related kinase 9(NEK9)
ENSG00000155827	RNF20	78	1.68	5.50241e-10	112	0.33	0.0956677						y	ring finger protein 20(RNF20)
ENSG00000179195	ZNF664	47	1.68	3.06505e-05	58	-0.39	0.0609389				-		y	zinc finger protein 664(ZNF664)
ENSG00000128609	NDUFA5	277	1.68	2.50022e-06	204	-0.09	0.68775				-		y	NADH:ubiquinone oxidoreductase subunit A5(NDUFA5)
ENSG00000159579	RSPRY1	49	1.68	2.88681e-06	48	0.5	0.0070783				-			ring finger and SPRY domain containing 1(RSPRY1)
ENSG00000132463	GRSF1	47	1.68	7.45356e-06	80	0.88	1.12139e-05				+	y		G-rich RNA sequence binding factor 1(GRSF1)
ENSG00000122741	DCAF10	565	1.68	7.79754e-14	789	0.23	0.136595			-	-		y	DDB1 and CUL4 associated factor 10(DCAF10)
ENSG00000137692	DCUN1D5	9	1.68	0.00131518	15	0.29	0.310618			-				defective in cullin neddylation 1 domain containing 5(DCUN1D5)
ENSG00000184260	HIST2H2AC	330	1.67	0.000227237	1117	1.38	5.18654e-07		+	+	-	y		histone cluster 2 H2A family member c(HIST2H2AC)
ENSG00000121579	NAA50	185	1.67	1.18741e-07	186	0.65	0.00207143				-	y		N(alpha)-acetyltransferase 50, NatE catalytic subunit(NAA50)
ENSG00000166619	BLCAP	106	1.67	1.2016e-08	87	0.62	0.00827618			-	-			bladder cancer associated protein(BLCAP)
ENSG00000213639	PPP1CB	4581	1.67	1.82325e-08	2650	0.45	0.0639514			+	-			protein phosphatase 1 catalytic subunit beta(PPP1CB)
ENSG00000153827	TRIP12	6364	1.67	1.68839e-12	6706	0.28	0.0724163			-	-		y	thyroid hormone receptor interactor 12(TRIP12)
ENSG00000024862	CCDC28A	27	1.67	1.96769e-05	19	0.5	0.0569353			+	-			coiled-coil domain containing 28A(CCDC28A)
ENSG00000123091	RNF11	18583	1.67	2.07672e-08	8335	0.13	0.585335			+	+		y	ring finger protein 11(RNF11)
ENSG00000119801	YPEL5	533	1.67	5.06404e-11	516	0.68	2.7386e-05			+	+	y		yippee like 5(YPEL5)
ENSG00000144597	EAF1	80	1.67	1.50297e-05	117	0.24	0.27349			-	-		y	ELL associated factor 1(EAF1)
ENSG00000113300	CNOT6	569	1.67	3.34006e-15	742	0.32	0.00706204			-				CCR4-NOT transcription complex subunit 6(CNOT6)
ENSG00000100744	GSKIP	112	1.67	6.67178e-08	128	-0.02	0.907057						y	GSK3B interacting protein(GSKIP)
ENSG00000055208	TAB2	683	1.66	1.88578e-07	757	-0.08	0.519751			+	-		y	TGF-beta activated kinase 1/MAP3K7 binding protein 2(TAB2)
ENSG00000181061	HIGD1A	109	1.66	2.85629e-07	89	-0.02	0.943006						y	HIG1 hypoxia inducible domain family member 1A(HIGD1A)
ENSG00000158604	TMED4	25	1.66	0.000138923	49	0.75	0.000407155					y		transmembrane p24 trafficking protein 4(TMED4)
ENSG00000185880	TRIM69	14	1.65	0.00231348	22	1.08	0.00226377					y		tripartite motif containing 69(TRIM69)
ENSG00000103051	COG4	43	1.65	5.15679e-06	71	0.38	0.0165849							component of oligomeric golgi complex 4(COG4)
ENSG00000130177	CDC16	459	1.65	6.43242e-06	391	0.47	0.00312164					y		cell division cycle 16(CDC16)
ENSG00000159348	CYB5R1	66	1.65	1.00656e-05	148	0.3	0.0570041			+	-		y	cytochrome b5 reductase 1(CYB5R1)
ENSG00000100441	KHNYN	353	1.65	5.13303e-06	412	-0.18	0.314066			+	-		y	KH and NYN domain containing(KHNYN)
ENSG00000131848	ZSCAN5A	8	1.65	0.00127494	12	0.08	0.763832				-			zinc finger and SCAN domain containing 5A(ZSCAN5A)
ENSG00000198624	CCDC69	28	1.65	0.000550005	36	1.36	3.94043e-06			+	-	y		coiled-coil domain containing 69(CCDC69)
ENSG00000152464	RPP38	8	1.64	0.0015333	11	1.04	0.000548413				-	y		ribonuclease P/MRP subunit p38(RPP38)
ENSG00000100664	EIF5	1005	1.64	2.94119e-13	1361	0.32	0.00131693			+	+	y		eukaryotic translation initiation factor 5(EIF5)
ENSG00000073803	MAP3K13	18	1.64	9.87423e-05	21	0.24	0.306438				-			mitogen-activated protein kinase kinase kinase 13(MAP3K13)
ENSG00000081087	OSTM1	45	1.64	3.64047e-07	39	0.12	0.563013						y	osteopetrosis associated transmembrane protein 1(OSTM1)
ENSG00000134248	LAMTOR5	84	1.64	0.000263883	50	0.48	0.0233072							late endosomal/lysosomal adaptor, MAPK and MTOR activator 5(LAMTOR5)
ENSG00000197579	TOPORS	55	1.63	1.0053e-05	44	0.76	0.0025595			+	-	y		TOP1 binding arginine/serine rich protein(TOPORS)
ENSG00000113761	ZNF346	167	1.63	3.40851e-06	319	-0.12	0.406953			-	+		y	zinc finger protein 346(ZNF346)
ENSG00000163170	BOLA3	17	1.63	0.00116571	51	0.3	0.0861355			-	-		y	bolA family member 3(BOLA3)
ENSG00000204323	SMIM5	553	1.62	9.0163e-06	851	0.23	0.182589						y	small integral membrane protein 5(SMIM5)
ENSG00000186834	HEXIM1	491	1.62	3.73487e-07	229	0.11	0.602354			+	+		y	hexamethylene bisacetamide inducible 1(HEXIM1)
ENSG00000127838	PNKD	27	1.62	0.00112226	43	1.25	2.80087e-05			+	+	y		paroxysmal nonkinesigenic dyskinesia(PNKD)
ENSG00000166454	ATMIN	31	1.62	0.000204862	52	1.06	2.87211e-07			-		y		ATM interactor(ATMIN)
ENSG00000180667	YOD1	40728	1.62	3.47796e-12	19860	0.47	0.0671231			+	+			YOD1 deubiquitinase(YOD1)
ENSG00000157954	WIPI2	546	1.62	3.88136e-06	741	0.7	2.68806e-06			+	-	y		WD repeat domain, phosphoinositide interacting 2(WIPI2)
ENSG00000114742	WDR48	129	1.61	5.73603e-08	184	0.47	0.0168981			-	-			WD repeat domain 48(WDR48)
ENSG00000136827	TOR1A	74	1.61	0.00189886	86	0.46	0.0603859			-	-			torsin family 1 member A(TOR1A)
ENSG00000157045	NTAN1	440	1.61	3.68341e-05	962	0.6	0.000103368			+	-	y		N-terminal asparagine amidase(NTAN1)
ENSG00000109572	CLCN3	842	1.61	9.77101e-13	854	0.45	0.00746087		+	+	-			chloride voltage-gated channel 3(CLCN3)
ENSG00000167186	COQ7	9	1.61	0.00110335	12	0.26	0.293664							coenzyme Q7, hydroxylase(COQ7)
ENSG00000111269	CREBL2	538	1.61	1.96975e-08	462	0.24	0.104375			+	-		y	cAMP responsive element binding protein like 2(CREBL2)
ENSG00000140265	ZSCAN29	11	1.61	0.00286901	17	0.71	0.0149034			-				zinc finger and SCAN domain containing 29(ZSCAN29)
ENSG00000133477	FAM83F	12	1.6	0.000711122	14	0.41	0.165002			+				family with sequence similarity 83 member F(FAM83F)
ENSG00000254685	FPGT	55	1.6	5.34301e-06	17	-0.53	0.0560221						y	fucose-1-phosphate guanylyltransferase(FPGT)
ENSG00000198315	ZKSCAN8	59	1.6	0.000150849	60	-0.05	0.784514						y	zinc finger with KRAB and SCAN domains 8(ZKSCAN8)
ENSG00000137575	SDCBP	469	1.6	1.45264e-06	337	0.09	0.659736			+	-		y	syndecan binding protein(SDCBP)
ENSG00000163320	CGGBP1	288	1.59	1.34948e-08	291	0.13	0.342006						y	CGG triplet repeat binding protein 1(CGGBP1)
ENSG00000143756	FBXO28	36	1.59	6.43353e-05	34	-0.05	0.817031			-	-		y	F-box protein 28(FBXO28)
ENSG00000197208	SLC22A4	247	1.59	1.60021e-05	379	1.6	3.9737e-14		+	+	-	y		solute carrier family 22 member 4(SLC22A4)
ENSG00000166855	CLPX	597	1.59	1.43642e-09	740	0.5	0.000972675			+	+	y		caseinolytic mitochondrial matrix peptidase chaperone subunit(CLPX)
ENSG00000119509	INVS	9	1.58	0.000974475	19	0.18	0.406235				-			inversin(INVS)
ENSG00000164611	PTTG1	38	1.58	0.000298274	64	0.94	6.78829e-06		+		-	y		pituitary tumor-transforming 1(PTTG1)
ENSG00000173660	UQCRH	81	1.58	6.43197e-05	163	0.65	9.46219e-06			-	-	y		ubiquinol-cytochrome c reductase hinge protein(UQCRH)
ENSG00000008382	MPND	8	1.58	0.00271388	15	0.53	0.0693335							MPN domain containing(MPND)
ENSG00000242259	C22orf39	13	1.57	0.00172889	28	-0.13	0.518872						y	chromosome 22 open reading frame 39(C22orf39)
ENSG00000205726	ITSN1	290	1.57	3.19286e-05	458	-0.02	0.924145		+	+			y	intersectin 1(ITSN1)
ENSG00000163110	PDLIM5	33	1.57	0.000185566	28	0.17	0.498166			+				PDZ and LIM domain 5(PDLIM5)
ENSG00000158109	TPRG1L	307	1.57	1.97824e-05	303	1.25	1.29803e-07			+	+	y		tumor protein p63 regulated 1 like(TPRG1L)
ENSG00000149212	SESN3	17149	1.56	2.02798e-12	11969	0.34	0.0738679		+	+	+		y	sestrin 3(SESN3)
ENSG00000089737	DDX24	24	1.56	0.000738636	62	0.63	0.0233018				-			DEAD-box helicase 24(DDX24)
ENSG00000197006	METTL9	1671	1.56	0.00166357	3221	2.46	5.81774e-22			+	-	y		methyltransferase like 9(METTL9)
ENSG00000163644	PPM1K	16	1.56	0.000946379	14	0.14	0.577774			-	-			protein phosphatase, Mg2+/Mn2+ dependent 1K(PPM1K)
ENSG00000108309	RUNDC3A	1655	1.56	0.000299898	1695	0.62	0.000607463		+	+	+	y		RUN domain containing 3A(RUNDC3A)
ENSG00000152223	EPG5	221	1.55	2.46767e-07	232	0.18	0.130598			+	-		y	ectopic P-granules autophagy protein 5 homolog(EPG5)
ENSG00000166225	FRS2	14	1.55	0.000161998	49	0.03	0.862615			+			y	fibroblast growth factor receptor substrate 2(FRS2)
ENSG00000127870	RNF6	19	1.55	0.000787547	32	0.06	0.77773			-			y	ring finger protein 6(RNF6)
ENSG00000172939	OXSR1	488	1.55	5.79451e-06	606	0.88	1.17463e-05			-	-	y		oxidative stress responsive 1(OXSR1)
ENSG00000176641	RNF152	72	1.54	0.00382928	60	-0.87	0.000142219						y	ring finger protein 152(RNF152)
ENSG00000147419	CCDC25	19	1.54	0.000103444	58	0.29	0.0450342			-	-			coiled-coil domain containing 25(CCDC25)
ENSG00000156735	BAG4	59	1.54	9.80846e-06	41	0.18	0.379312						y	BCL2 associated athanogene 4(BAG4)
ENSG00000148943	LIN7C	83	1.54	0.000200423	83	-0.3	0.136013						y	lin-7 homolog C, crumbs cell polarity complex component(LIN7C)
ENSG00000160408	ST6GALNAC6	98	1.53	0.000169752	161	0.05	0.771758				+		y	ST6 N-acetylgalactosaminide alpha-2,6-sialyltransferase 6(ST6GALNAC6)
ENSG00000005238	ATOSB	928	1.53	2.37451e-05	935	-0.01	0.968002		+	+	+		y	Atos homolog B(ATOSB)
ENSG00000076513	ANKRD13A	625	1.53	7.27359e-06	1088	0.7	7.32768e-05			-	-	y		ankyrin repeat domain 13A(ANKRD13A)
ENSG00000112294	ALDH5A1	1400	1.53	5.58783e-06	1173	-0.04	0.845827				+		y	aldehyde dehydrogenase 5 family member A1(ALDH5A1)
ENSG00000122644	ARL4A	3743	1.53	0.000588885	3393	-0.59	0.00452184			+	+		y	ADP ribosylation factor like GTPase 4A(ARL4A)
ENSG00000177565	TBL1XR1	2285	1.53	8.9195e-12	1747	0.36	0.0631527			+	-		y	transducin beta like 1 X-linked receptor 1(TBL1XR1)
ENSG00000120063	GNA13	318	1.53	0.000478976	256	0.46	0.069258			+				G protein subunit alpha 13(GNA13)
ENSG00000186298	PPP1CC	142	1.53	2.95548e-05	138	0.46	0.00163805					y		protein phosphatase 1 catalytic subunit gamma(PPP1CC)
ENSG00000186020	ZNF529	6	1.53	0.00399098	14	-0.25	0.362888				-			zinc finger protein 529(ZNF529)
ENSG00000089063	TMEM230	108	1.52	2.78599e-05	141	0.44	0.00378363					y		transmembrane protein 230(TMEM230)
ENSG00000174574	AKIRIN1	231	1.52	1.02764e-05	256	0.71	0.000360627			-	-	y		akirin 1(AKIRIN1)
ENSG00000176393	RNPEP	15	1.52	0.000637989	21	0.76	0.00423231			-	+	y		arginyl aminopeptidase(RNPEP)
ENSG00000100714	MTHFD1	28	1.52	0.00103295	71	0.22	0.253817			-	-		y	methylenetetrahydrofolate dehydrogenase, cyclohydrolase and formyltetrahydrofolate synthetase 1(MTHFD1)
ENSG00000166046	TCP11L2	7883	1.52	1.77951e-05	6735	0.34	0.101328		+	+	+			t-complex 11 like 2(TCP11L2)
ENSG00000067064	IDI1	82	1.52	0.000974758	74	0.99	7.26389e-05			-	-	y		isopentenyl-diphosphate delta isomerase 1(IDI1)
ENSG00000172661	FAM21C	221	1.52	6.09666e-07	357	0.11	0.559002			+	-		y	family with sequence similarity 21 member C(FAM21C)
ENSG00000162642	C1orf52	73	1.52	9.50841e-05	57	0.21	0.332209			-	-		y	chromosome 1 open reading frame 52(C1orf52)
ENSG00000128463	EMC4	9	1.52	0.00251549	20	0.93	0.000311525					y		ER membrane protein complex subunit 4(EMC4)
ENSG00000177700	POLR2L	13	1.52	0.00170664	10	0.15	0.55398				-			RNA polymerase II subunit L(POLR2L)
ENSG00000118689	FOXO3	13107	1.51	3.65964e-05	10197	0.42	0.045542		+	+	-			forkhead box O3(FOXO3)
ENSG00000172671	ZFAND4	933	1.51	1.9259e-09	1327	0.02	0.935601			+			y	zinc finger AN1-type containing 4(ZFAND4)
ENSG00000167578	RAB4B	13	1.51	0.00178737	8	0.24	0.42428							RAB4B, member RAS oncogene family(RAB4B)
ENSG00000182568	SATB1	162	1.51	6.25096e-06	179	0.07	0.616104			+	-		y	SATB homeobox 1(SATB1)
ENSG00000105221	AKT2	335	1.5	3.19656e-05	616	0.03	0.890987			-	-		y	AKT serine/threonine kinase 2(AKT2)
ENSG00000122958	VPS26A	113	1.5	2.32735e-05	176	-0.08	0.565242			+	-		y	VPS26, retromer complex component A(VPS26A)
ENSG00000052749	RRP12	68	1.5	0.000761249	72	1.05	1.19142e-05			-	+	y		ribosomal RNA processing 12 homolog(RRP12)
ENSG00000165630	PRPF18	26	1.5	0.000550479	29	-0.03	0.881686			-	-		y	pre-mRNA processing factor 18(PRPF18)
ENSG00000176973	FAM89B	28	1.5	2.14847e-05	19	0.78	0.0026766			+	-	y		family with sequence similarity 89 member B(FAM89B)
ENSG00000065150	IPO5	32	1.5	0.00155009	37	0.6	0.00651115			-	-			importin 5(IPO5)
ENSG00000175166	PSMD2	262	1.49	7.74216e-05	516	0.38	0.0123833			-	-			proteasome 26S subunit, non-ATPase 2(PSMD2)
ENSG00000124222	STX16	92	1.49	7.55053e-07	70	0.11	0.596827						y	syntaxin 16(STX16)
ENSG00000165434	PGM2L1	698	1.49	6.09761e-05	604	0.26	0.190494		+	+			y	phosphoglucomutase 2 like 1(PGM2L1)
ENSG00000205302	SNX2	158	1.49	9.7175e-05	176	0.01	0.915424				-		y	sorting nexin 2(SNX2)
ENSG00000123607	TTC21B	131	1.49	1.48862e-06	167	0.27	0.0875938				-		y	tetratricopeptide repeat domain 21B(TTC21B)
ENSG00000155097	ATP6V1C1	39	1.49	0.000242993	61	-0.05	0.764709			-	-		y	ATPase H+ transporting V1 subunit C1(ATP6V1C1)
ENSG00000156136	DCK	1191	1.49	0.00016636	814	0.43	0.0257649				-			deoxycytidine kinase(DCK)
ENSG00000135047	CTSL	20	1.49	0.00170047	113	0.62	0.0672231							cathepsin L(CTSL)
ENSG00000133069	TMCC2	2383	1.49	6.21555e-05	1517	0.08	0.586556		+	+	+		y	transmembrane and coiled-coil domain family 2(TMCC2)
ENSG00000080371	RAB21	130	1.48	1.82302e-10	150	-0.16	0.332458			-	-		y	RAB21, member RAS oncogene family(RAB21)
ENSG00000134001	EIF2S1	44	1.48	1.44259e-05	59	0.82	1.20833e-05			-	-	y		eukaryotic translation initiation factor 2 subunit alpha(EIF2S1)
ENSG00000119636	BBOF1	1316	1.48	1.97967e-09	2205	0.23	0.095947						y	basal body orientation factor 1(BBOF1)
ENSG00000134313	KIDINS220	622	1.48	2.59587e-08	729	0.05	0.679247			-	+		y	kinase D-interacting substrate 220kDa(KIDINS220)
ENSG00000108840	HDAC5	34	1.48	0.000849224	65	0.41	0.0363199		+	+	+			histone deacetylase 5(HDAC5)
ENSG00000135838	NPL	802	1.48	5.65742e-10	1018	0.29	0.0397457			+				N-acetylneuraminate pyruvate lyase(NPL)
ENSG00000123505	AMD1	213	1.47	2.48458e-07	244	-0.27	0.012886			-	-		y	adenosylmethionine decarboxylase 1(AMD1)
ENSG00000114698	PLSCR4	85	1.47	4.64687e-06	154	0.4	0.00229629		+	+	-	y		phospholipid scramblase 4(PLSCR4)
ENSG00000122965	RBM19	32	1.47	0.000503668	66	0.22	0.256972			-	-		y	RNA binding motif protein 19(RBM19)
ENSG00000148331	ASB6	21	1.47	0.00462379	32	-0.24	0.357439			-	-		y	ankyrin repeat and SOCS box containing 6(ASB6)
ENSG00000108433	GOSR2	15	1.47	0.00379996	25	0.34	0.0798205			-				golgi SNAP receptor complex member 2(GOSR2)
ENSG00000164574	GALNT10	253	1.47	0.000720058	451	0.53	0.00844788			+	-			polypeptide N-acetylgalactosaminyltransferase 10(GALNT10)
ENSG00000009844	VTA1	30	1.47	0.00157805	35	-0.29	0.182082						y	vesicle trafficking 1(VTA1)
ENSG00000213281	NRAS	187	1.47	1.72926e-06	167	-0.12	0.512						y	neuroblastoma RAS viral oncogene homolog(NRAS)
ENSG00000177409	SAMD9L	112	1.47	0.00140265	39	1.2	6.56477e-05		+	+	-	y		sterile alpha motif domain containing 9 like(SAMD9L)
ENSG00000173848	NET1	41	1.46	0.000323708	110	-0.54	0.00205795				+		y	neuroepithelial cell transforming 1(NET1)
ENSG00000223547	ZNF844	11	1.46	0.000597676	18	0.48	0.0695118			-	-			zinc finger protein 844(ZNF844)
ENSG00000187954	CYHR1	24	1.46	0.00304653	50	0.53	0.0062283			-	-			cysteine and histidine rich 1(CYHR1)
ENSG00000163512	AZI2	52	1.46	0.000150073	56	0.65	0.000636208			+	-	y		5-azacytidine induced 2(AZI2)
ENSG00000136448	NMT1	36	1.46	0.00140772	84	0.28	0.0868922						y	N-myristoyltransferase 1(NMT1)
ENSG00000132906	CASP9	9	1.46	0.00468389	14	0.35	0.176388			-				caspase 9(CASP9)
ENSG00000080546	SESN1	23	1.46	0.000577211	33	-0.08	0.711292			+	+		y	sestrin 1(SESN1)
ENSG00000152443	ZNF776	45	1.45	0.000474384	82	-0.08	0.61571						y	zinc finger protein 776(ZNF776)
ENSG00000080819	CPOX	158	1.45	1.10345e-11	164	0.08	0.554674			+			y	coproporphyrinogen oxidase(CPOX)
ENSG00000164164	OTUD4	198	1.45	1.21572e-07	276	-0.63	1.11839e-08			-	-		y	OTU deubiquitinase 4(OTUD4)
ENSG00000188582	PAQR9	114	1.45	0.0010174	296	0.12	0.654464	+	+					progestin and adipoQ receptor family member 9(PAQR9)
ENSG00000179119	SPTY2D1	19	1.45	0.000923108	33	-0.03	0.907133			-	-		y	SPT2 chromatin protein domain containing 1(SPTY2D1)
ENSG00000164902	PHAX	18	1.44	0.00122908	46	0.23	0.152348						y	phosphorylated adaptor for RNA export(PHAX)
ENSG00000184007	PTP4A2	741	1.44	7.46759e-06	1096	1.22	3.17485e-10			-	-	y		protein tyrosine phosphatase type IVA, member 2(PTP4A2)
ENSG00000183508	FAM46C	107786	1.44	4.11727e-06	78240	0.46	0.00975933		+	+	+			family with sequence similarity 46 member C(FAM46C)
ENSG00000166912	MTMR10	118	1.44	4.1279e-06	302	0.22	0.0640123			+	-		y	myotubularin related protein 10(MTMR10)
ENSG00000100764	PSMC1	16	1.44	0.000277491	36	0.72	0.000759157					y		proteasome 26S subunit, ATPase 1(PSMC1)
ENSG00000048471	SNX29	269	1.44	5.62092e-09	511	-0.45	0.0125292			+	-		y	sorting nexin 29(SNX29)
ENSG00000105968	H2AFV	191	1.43	0.000103853	198	0.24	0.193271				-		y	H2A histone family member V(H2AFV)
ENSG00000144233	AMMECR1L	7	1.43	0.00379761	7	0.42	0.183563			+	+			AMMECR1 like(AMMECR1L)
ENSG00000138381	ASNSD1	81	1.43	0.00130766	118	0.5	0.0141911			-	-			asparagine synthetase domain containing 1(ASNSD1)
ENSG00000153561	RMND5A	3799	1.43	2.68097e-06	3723	0.83	4.55966e-06			+	+	y		required for meiotic nuclear division 5 homolog A(RMND5A)
ENSG00000125814	NAPB	45	1.43	1.40988e-05	61	0.34	0.0535969			+	-		y	NSF attachment protein beta(NAPB)
ENSG00000001084	GCLC	2074	1.42	2.68556e-06	1630	0.38	0.0159381			+	-			glutamate-cysteine ligase catalytic subunit(GCLC)
ENSG00000109917	ZPR1	10	1.42	0.0041956	32	0.33	0.0627707							ZPR1 zinc finger(ZPR1)
ENSG00000087111	PIGS	20	1.42	0.000653331	47	0.53	0.009771							phosphatidylinositol glycan anchor biosynthesis class S(PIGS)
ENSG00000065548	ZC3H15	39	1.42	8.59838e-05	73	1.02	4.79253e-06				-	y		zinc finger CCCH-type containing 15(ZC3H15)
ENSG00000119446	RBM18	55	1.42	0.000262433	42	-0.04	0.847118			-			y	RNA binding motif protein 18(RBM18)
ENSG00000128829	EIF2AK4	68	1.42	9.95606e-05	133	0.36	0.0413716			-				eukaryotic translation initiation factor 2 alpha kinase 4(EIF2AK4)
ENSG00000180354	MTURN	1039	1.42	4.10449e-06	1277	0.21	0.164799						y	maturin, neural progenitor differentiation regulator homolog(MTURN)
ENSG00000239305	RNF103	14	1.41	0.00249214	34	-0.11	0.696644			+	-			ring finger protein 103(RNF103)
ENSG00000168385	2022-09-02	181	1.41	5.53991e-05	318	0.47	0.0147065							septin 2(SEPT2)
ENSG00000024048	UBR2	2520	1.41	1.9696e-08	3878	0	0.967572			+	+		y	ubiquitin protein ligase E3 component n-recognin 2(UBR2)
ENSG00000204524	ZNF805	39	1.41	0.000181554	38	0.09	0.672814							zinc finger protein 805(ZNF805)
ENSG00000109787	KLF3	1382	1.41	4.03996e-06	1152	0.39	0.0220381		+	+	-			Kruppel like factor 3(KLF3)
ENSG00000133742	CA1	7376	1.4	3.77678e-05	10466	1.29	2.81598e-10					y		carbonic anhydrase 1(CA1)
ENSG00000114520	SNX4	122	1.4	4.5919e-05	234	0.22	0.139995						y	sorting nexin 4(SNX4)
ENSG00000174695	TMEM167A	88	1.4	0.000141592	86	-0.09	0.60013						y	transmembrane protein 167A(TMEM167A)
ENSG00000132478	UNK	16	1.4	0.000226813	19	0.13	0.599828				-			unkempt family zinc finger(UNK)
ENSG00000083312	TNPO1	274	1.4	2.80031e-06	546	0.05	0.737409				-		y	transportin 1(TNPO1)
ENSG00000178385	PLEKHM3	104	1.39	0.00019928	147	0.07	0.649507			+	+		y	pleckstrin homology domain containing M3(PLEKHM3)
ENSG00000114999	TTL	155	1.39	0.000972239	200	0.28	0.149039				-			tubulin tyrosine ligase(TTL)
ENSG00000124209	RAB22A	21	1.39	0.00037407	28	0.45	0.016695			-				RAB22A, member RAS oncogene family(RAB22A)
ENSG00000136819	C9orf78	7989	1.39	0.000293866	16145	0.4	0.0523074			+	+			chromosome 9 open reading frame 78(C9orf78)
ENSG00000152082	MZT2B	140	1.39	0.00157547	423	-0.71	0.00541759				-		y	mitotic spindle organizing protein 2B(MZT2B)
ENSG00000070610	GBA2	62	1.38	0.00222307	73	0.28	0.188542			-	-			glucosylceramidase beta 2(GBA2)
ENSG00000019995	ZRANB1	2105	1.38	8.90773e-14	3049	0.71	1.35545e-06			+	+	y		zinc finger RANBP2-type containing 1(ZRANB1)
ENSG00000143162	CREG1	2299	1.38	0.000184487	3075	1.45	6.82115e-13			+	+	y		cellular repressor of E1A stimulated genes 1(CREG1)
ENSG00000197971	MBP	1345	1.38	3.28633e-05	1493	0.35	0.0603944				-			myelin basic protein(MBP)
ENSG00000165678	GHITM	911	1.38	0.000554077	1293	1.55	2.22692e-12			+		y		growth hormone inducible transmembrane protein(GHITM)
ENSG00000008952	SEC62	6651	1.38	8.71643e-08	6055	0.1	0.582332			+	-		y	SEC62 homolog, preprotein translocation factor(SEC62)
ENSG00000153130	SCOC	93	1.37	0.000120004	93	-0.02	0.9203						y	short coiled-coil protein(SCOC)
ENSG00000147548	WHSC1L1	945	1.37	2.60656e-07	1278	0.06	0.596718			+	-		y	Wolf-Hirschhorn syndrome candidate 1-like 1(WHSC1L1)
ENSG00000184787	UBE2G2	49	1.37	0.00279995	93	-0.04	0.838812			-			y	ubiquitin conjugating enzyme E2 G2(UBE2G2)
ENSG00000066654	THUMPD1	11	1.37	0.004482	20	0.45	0.0682213				+			THUMP domain containing 1(THUMPD1)
ENSG00000100811	YY1	339	1.37	0.000209022	432	1.1	6.06398e-07			-	-	y		YY1 transcription factor (YY1)
ENSG00000163349	HIPK1	3248	1.37	4.77955e-07	2782	0.41	0.0245871			+	-			homeodomain interacting protein kinase 1(HIPK1)
ENSG00000105856	HBP1	151	1.37	1.15355e-06	250	0.37	0.0116235		+	+	+			HMG-box transcription factor 1(HBP1)
ENSG00000106392	C1GALT1	511	1.36	7.24289e-09	645	-0.1	0.46503			+			y	core 1 synthase, glycoprotein-N-acetylgalactosamine 3-beta-galactosyltransferase 1(C1GALT1)
ENSG00000168591	TMUB2	63	1.36	0.0006797	59	-0.05	0.779977			+	+		y	transmembrane and ubiquitin like domain containing 2(TMUB2)
ENSG00000132823	OSER1	150	1.36	1.92644e-05	268	0.79	0.00243692					y		oxidative stress responsive serine rich 1(OSER1)
ENSG00000141699	FAM134C	97	1.36	8.43486e-05	156	-0.09	0.614335			-	-		y	family with sequence similarity 134 member C(FAM134C)
ENSG00000166171	DPCD	165	1.36	0.000169409	236	0.09	0.592236			+	+		y	deleted in primary ciliary dyskinesia homolog (mouse)(DPCD)
ENSG00000101166	PRELID3B	107	1.35	2.78317e-06	177	0.79	4.59862e-06					y		PRELI domain containing 3B(PRELID3B)
ENSG00000197223	C1D	114	1.35	0.0048818	84	-0.76	0.000616629			+	-		y	C1D nuclear receptor corepressor(C1D)
ENSG00000139977	NAA30	204	1.35	0.00103983	75	0.48	0.0869418				-			N(alpha)-acetyltransferase 30, NatC catalytic subunit(NAA30)
ENSG00000163634	THOC7	207	1.35	4.57269e-05	440	0.31	0.0326628							THO complex 7(THOC7)
ENSG00000132383	RPA1	294	1.34	3.8399e-05	470	0.26	0.0591956			-			y	replication protein A1(RPA1)
ENSG00000197714	ZNF460	23	1.34	0.00127963	32	0.02	0.941546							zinc finger protein 460(ZNF460)
ENSG00000176018	LYSMD3	283	1.34	1.66801e-06	166	-0.41	0.0394463			+	-		y	LysM domain containing 3(LYSMD3)
ENSG00000166946	CCNDBP1	1897	1.34	0.000180724	2938	0.79	8.88432e-05		+	+	+	y		cyclin D1 binding protein 1(CCNDBP1)
ENSG00000175582	RAB6A	1684	1.34	1.85791e-05	2137	0.34	0.00674068			+				RAB6A, member RAS oncogene family(RAB6A)
ENSG00000140943	MBTPS1	21	1.34	0.00107155	67	0.55	0.012523			-				membrane bound transcription factor peptidase, site 1(MBTPS1)
ENSG00000151148	UBE3B	232	1.34	5.59388e-06	325	0.22	0.133101			+	-		y	ubiquitin protein ligase E3B(UBE3B)
ENSG00000215193	PEX26	35	1.34	0.000987857	54	-0.26	0.185916						y	peroxisomal biogenesis factor 26(PEX26)
ENSG00000137460	FHDC1	131	1.33	8.84753e-10	134	0.05	0.753385	+	+	+	-		y	FH2 domain containing 1(FHDC1)
ENSG00000119048	UBE2B	2476	1.33	0.000553978	1510	0.3	0.140285			+	-			ubiquitin conjugating enzyme E2 B(UBE2B)
ENSG00000152256	PDK1	20	1.32	0.000162143	103	0.46	0.00755403				-			pyruvate dehydrogenase kinase 1(PDK1)
ENSG00000241468	ATP5J2	34	1.31	0.000404481	27	0.38	0.0630279							ATP synthase, H+ transporting, mitochondrial Fo complex subunit F2(ATP5J2)
ENSG00000198805	PNP	908	1.31	7.54427e-06	1470	0.69	1.11711e-05			+	+	y		purine nucleoside phosphorylase(PNP)
ENSG00000123066	MED13L	1248	1.31	3.78746e-05	1645	-0.09	0.358883			+	+		y	mediator complex subunit 13 like(MED13L)
ENSG00000081154	PCNP	221	1.31	6.47402e-05	283	0.15	0.33379				-		y	PEST proteolytic signal containing nuclear protein(PCNP)
ENSG00000184792	OSBP2	3761	1.31	0.00213375	4822	0.49	0.00298374		+	+	-	y		oxysterol binding protein 2(OSBP2)
ENSG00000180979	LRRC57	53	1.31	0.000243694	76	0.3	0.0896059			-	-			leucine rich repeat containing 57(LRRC57)
ENSG00000111846	GCNT2	158	1.3	4.10003e-05	215	0.51	0.0113109							glucosaminyl (N-acetyl) transferase 2, I-branching enzyme (I blood group)(GCNT2)
ENSG00000121022	COPS5	31	1.3	0.000723494	50	1.07	2.91258e-06					y		COP9 signalosome subunit 5(COPS5)
ENSG00000265491	RNF115	164	1.3	0.00379076	280	0.03	0.860984		+	+	-		y	ring finger protein 115(RNF115)
ENSG00000180628	PCGF5	4380	1.29	1.1044e-06	2673	-0.1	0.518398			+	-		y	polycomb group ring finger 5(PCGF5)
ENSG00000107372	ZFAND5	1827	1.29	0.000268888	1089	0.73	0.000468904			+	+	y		zinc finger AN1-type containing 5(ZFAND5)
ENSG00000119326	CTNNAL1	514	1.29	0.00160656	1080	1.38	2.15075e-10			+	-	y		catenin alpha like 1(CTNNAL1)
ENSG00000213186	TRIM59	25	1.29	0.000274671	40	-0.51	0.00754718		+	+			y	tripartite motif containing 59(TRIM59)
ENSG00000143751	SDE2	239	1.29	9.32213e-07	327	-0.22	0.107945						y	SDE2 telomere maintenance homolog(SDE2)
ENSG00000113732	ATP6V0E1	50	1.28	0.00112903	49	1.26	4.9682e-08			-	+	y		ATPase H+ transporting V0 subunit e1(ATP6V0E1)
ENSG00000170871	KIAA0232	183	1.28	3.05533e-08	315	0.1	0.261382			+	+		y	KIAA0232(KIAA0232)
ENSG00000033050	ABCF2	24	1.28	7.25495e-05	29	0.27	0.239251			-	-			ATP binding cassette subfamily F member 2(ABCF2)
ENSG00000126088	UROD	178	1.28	0.000462045	273	0.28	0.0692504		+	+			y	uroporphyrinogen decarboxylase(UROD)
ENSG00000118496	FBXO30	525	1.28	2.54203e-09	512	0.03	0.833368			+	+		y	F-box protein 30(FBXO30)
ENSG00000187837	HIST1H1C	104	1.28	4.15907e-05	377	1.57	2.67195e-09			+	+	y		histone cluster 1 H1 family member c(HIST1H1C)
ENSG00000127526	SLC35E1	61	1.28	8.28925e-05	91	0.81	2.04239e-06			+	+	y		solute carrier family 35 member E1(SLC35E1)
ENSG00000165406	2022-03-08	29004	1.28	0.000901832	25988	0.07	0.709412						y	membrane associated ring-CH-type finger 8(MARCH8)
ENSG00000215717	TMEM167B	31	1.28	0.000661717	32	0.52	0.0432247			-	+			transmembrane protein 167B(TMEM167B)
ENSG00000170100	ZNF778	38	1.27	0.00059434	40	-0.07	0.748585				-			zinc finger protein 778(ZNF778)
ENSG00000135870	RC3H1	356	1.27	1.54248e-06	313	-0.31	0.00151658			+	+		y	ring finger and CCCH-type domains 1(RC3H1)
ENSG00000138756	BMP2K	2255	1.26	7.56173e-06	2931	-0.07	0.547286			+	-		y	BMP2 inducible kinase(BMP2K)
ENSG00000133808	MICALCL	321	1.26	0.00135331	173	0.31	0.199547		+	+	+			MICAL C-terminal like(MICALCL)
ENSG00000130560	UBAC1	204	1.26	0.000125427	466	0.53	2.75611e-06					y		UBA domain containing 1(UBAC1)
ENSG00000138286	FAM149B1	78	1.26	1.08266e-06	137	0.31	0.0420768			-				family with sequence similarity 149 member B1(FAM149B1)
ENSG00000054116	TRAPPC3	39	1.26	0.00427647	81	0.63	0.00030369			+	-	y		trafficking protein particle complex 3(TRAPPC3)
ENSG00000187866	FAM122A	204	1.26	0.00028764	221	0.32	0.0345026			+				family with sequence similarity 122A(FAM122A)
ENSG00000056586	RC3H2	594	1.26	6.73575e-08	544	0.05	0.677089			+	-		y	ring finger and CCCH-type domains 2(RC3H2)
ENSG00000197256	KANK2	454	1.26	0.0014398	348	0.33	0.166189			+	+			KN motif and ankyrin repeat domains 2(KANK2)
ENSG00000116199	FAM20B	686	1.26	0.000125677	1010	1.39	7.58963e-10		+	+	-	y		FAM20B, glycosaminoglycan xylosylkinase(FAM20B)
ENSG00000079950	STX7	495	1.26	0.000311956	326	-0.11	0.595215			-			y	syntaxin 7(STX7)
ENSG00000085274	MYNN	78	1.26	3.27572e-05	88	0.1	0.581673			+	-		y	myoneurin(MYNN)
ENSG00000017797	RALBP1	1570	1.25	4.41976e-07	2356	0.58	1.12308e-05			+	-	y		ralA binding protein 1(RALBP1)
ENSG00000186591	UBE2H	4719	1.25	0.00026506	5783	0.44	0.0131111			+	+			ubiquitin conjugating enzyme E2 H(UBE2H)
ENSG00000064995	TAF11	48	1.25	0.00513846	55	-0.67	0.00165349						y	TATA-box binding protein associated factor 11(TAF11)
ENSG00000198356	ASNA1	192	1.25	0.000981989	591	0.49	0.000757421			-	-	y		arsA arsenite transporter, ATP-binding, homolog 1 (bacterial)(ASNA1)
ENSG00000160710	ADAR	309	1.25	0.00446819	228	1.09	1.70542e-10			+		y		adenosine deaminase, RNA specific(ADAR)
ENSG00000171940	ZNF217	70	1.24	0.0027787	85	0.49	0.00647088			+	-			zinc finger protein 217(ZNF217)
ENSG00000012983	MAP4K5	1257	1.24	5.84965e-08	1659	0.06	0.602682			+			y	mitogen-activated protein kinase kinase kinase kinase 5(MAP4K5)
ENSG00000186432	KPNA4	417	1.24	6.47564e-05	574	1.05	3.46985e-08			-	-	y		karyopherin subunit alpha 4(KPNA4)
ENSG00000204574	ABCF1	41	1.24	0.00149682	82	0.54	0.00188242				-	y		ATP binding cassette subfamily F member 1(ABCF1)
ENSG00000034713	GABARAPL2	5163	1.24	0.000586276	3984	0.6	0.000413338			+	+	y		GABA type A receptor associated protein like 2(GABARAPL2)
ENSG00000163635	ATXN7	43	1.24	0.000547282	66	0	0.990336			-			y	ataxin 7(ATXN7)
ENSG00000149823	VPS51	118	1.23	0.000214224	321	0.43	0.00585758							VPS51, GARP complex subunit(VPS51)
ENSG00000172239	PAIP1	83	1.23	0.00182415	213	0.61	4.88413e-05					y		poly(A) binding protein interacting protein 1(PAIP1)
ENSG00000175073	VCPIP1	352	1.23	0.000795937	245	-0.15	0.456821			+	+		y	valosin containing protein interacting protein 1(VCPIP1)
ENSG00000179454	KLHL28	20	1.23	0.00105933	29	-0.48	0.0292728			+	+		y	kelch like family member 28(KLHL28)
ENSG00000121691	CAT	1065	1.23	0.00200681	1410	1.55	1.32208e-09			+	-	y		catalase(CAT)
ENSG00000117505	DR1	235	1.23	4.58134e-05	168	0.31	0.15124			-				down-regulator of transcription 1(DR1)
ENSG00000142864	SERBP1	490	1.22	4.97734e-05	665	0.66	0.000290878					y		SERPINE1 mRNA binding protein 1(SERBP1)
ENSG00000148218	ALAD	150	1.22	0.000416688	254	0.47	0.00484891				-	y		aminolevulinate dehydratase(ALAD)
ENSG00000099290	FAM21A	54	1.22	0.00509698	119	0.2	0.402605			+	+			family with sequence similarity 21 member A(FAM21A)
ENSG00000164038	SLC9B2	57	1.22	0.000464272	79	-0.18	0.155221			-			y	solute carrier family 9 member B2(SLC9B2)
ENSG00000160014	CALM3	183	1.22	7.31981e-05	436	0.01	0.966299			-	-		y	calmodulin 3(CALM3)
ENSG00000164323	CFAP97	77	1.22	0.0015975	290	-0.78	0.00618712						y	cilia and flagella associated protein 97(CFAP97)
ENSG00000146223	RPL7L1	61	1.22	0.00287998	106	-0.48	0.00393271				-		y	ribosomal protein L7 like 1(RPL7L1)
ENSG00000112308	C6orf62	2906	1.22	5.39328e-05	2998	-0.01	0.969234			+	-		y	chromosome 6 open reading frame 62(C6orf62)
ENSG00000107223	EDF1	56	1.22	0.00047933	120	0.59	0.00014055					y		endothelial differentiation related factor 1(EDF1)
ENSG00000111832	RWDD1	46	1.22	0.00449884	104	1.4	8.52393e-13					y		RWD domain containing 1(RWDD1)
ENSG00000118579	MED28	358	1.22	8.94118e-05	279	0.09	0.590584				+		y	mediator complex subunit 28(MED28)
ENSG00000198258	UBL5	145	1.22	0.000480336	253	0.45	0.012302			-	-			ubiquitin like 5(UBL5)
ENSG00000070831	CDC42	884	1.21	2.90649e-05	1355	0.36	0.01813			-	-			cell division cycle 42(CDC42)
ENSG00000011198	ABHD5	43	1.21	0.000737789	67	0.35	0.0299335			+	-			abhydrolase domain containing 5(ABHD5)
ENSG00000110367	DDX6	1940	1.21	0.000186234	3296	-0.04	0.829821			-	-		y	DEAD-box helicase 6(DDX6)
ENSG00000006125	AP2B1	1850	1.21	0.000519286	2712	0.66	1.63014e-05				-	y		adaptor related protein complex 2 beta 1 subunit(AP2B1)
ENSG00000166200	COPS2	679	1.21	0.000347583	1126	-0.09	0.60984				+		y	COP9 signalosome subunit 2(COPS2)
ENSG00000128791	TWSG1	22	1.21	0.000671754	42	-0.4	0.067852				-		y	twisted gastrulation BMP signaling modulator 1(TWSG1)
ENSG00000196821	ILRUN	304	1.21	0.000641453	722	-0.01	0.942032			+	-		y	inflammation and lipid regulator with UBA-like and NBR1-like domains(ILRUN)
ENSG00000172845	SP3	312	1.2	2.48168e-06	703	0.36	0.0232588			-				Sp3 transcription factor(SP3)
ENSG00000113328	CCNG1	217	1.2	0.000932283	287	0.66	0.000226552				-	y		cyclin G1(CCNG1)
ENSG00000113595	TRIM23	839	1.2	0.0030677	776	-0.19	0.381245			+	+		y	tripartite motif containing 23(TRIM23)
ENSG00000005249	PRKAR2B	393	1.2	0.000111406	543	0.56	0.000790689				-	y		protein kinase cAMP-dependent type II regulatory subunit beta(PRKAR2B)
ENSG00000155640	C10orf12	82	1.2	0.00445505	78	0.64	0.00135127			-		y		ligand dependent nuclear receptor corepressor(LCOR)
ENSG00000117533	VAMP4	36	1.2	0.00142727	40	0.27	0.199493							vesicle associated membrane protein 4(VAMP4)
ENSG00000153944	MSI2	150	1.2	4.17851e-05	272	-0.04	0.746718			+	+		y	musashi RNA binding protein 2(MSI2)
ENSG00000104765	BNIP3L	102289	1.2	6.29071e-06	130750	-0.62	0.000242124			+	+		y	BCL2 interacting protein 3 like(BNIP3L)
ENSG00000150867	PIP4K2A	17533	1.2	0.00010328	25126	0.52	0.000241367			+	+	y		phosphatidylinositol-5-phosphate 4-kinase type 2 alpha(PIP4K2A)
ENSG00000119950	MXI1	13943	1.2	1.03029e-05	19986	0.77	4.64154e-06		+	+	+	y		MAX interactor 1, dimerization protein(MXI1)
ENSG00000158615	PPP1R15B	79	1.19	0.00185205	135	0.49	0.0521397			+	-			protein phosphatase 1 regulatory subunit 15B(PPP1R15B)
ENSG00000112339	HBS1L	230	1.19	9.95368e-07	298	0.54	4.65963e-05				-	y		HBS1 like translational GTPase(HBS1L)
ENSG00000159461	AMFR	903	1.19	0.00280594	2490	1.39	4.56035e-13			+	-	y		autocrine motility factor receptor(AMFR)
ENSG00000120688	WBP4	72	1.19	0.000284369	171	-0.2	0.0573612			-			y	WW domain binding protein 4(WBP4)
ENSG00000198668	CALM1	90	1.19	0.00232371	136	0.74	0.000851351			-	-	y		calmodulin 1(CALM1)
ENSG00000164442	CITED2	54	1.19	3.77316e-05	77	0.5	0.00128497			-	+	y		Cbp/p300 interacting transactivator with Glu/Asp rich carboxy-terminal domain 2(CITED2)
ENSG00000179361	ARID3B	21	1.19	0.00413045	31	0.42	0.0789236			+	+			AT-rich interaction domain 3B(ARID3B)
ENSG00000149428	HYOU1	27	1.19	0.00343802	33	0.64	0.00470765			+		y		hypoxia up-regulated 1(HYOU1)
ENSG00000136560	TANK	1247	1.19	7.92363e-05	1970	-0.05	0.740016			+	-		y	TRAF family member associated NFKB activator(TANK)
ENSG00000175155	YPEL2	341	1.18	1.17168e-06	428	-0.08	0.562083			+	+		y	yippee like 2(YPEL2)
ENSG00000165219	GAPVD1	803	1.18	1.1944e-07	1557	0.16	0.109877			+	-		y	GTPase activating protein and VPS9 domains 1(GAPVD1)
ENSG00000076043	REXO2	384	1.18	0.00447784	384	0.27	0.04826			+	-			RNA exonuclease 2(REXO2)
ENSG00000134326	CMPK2	291	1.18	2.11716e-06	277	0.49	0.00230486		+	+		y		cytidine/uridine monophosphate kinase 2(CMPK2)
ENSG00000275126	HIST1H4L	65	1.18	0.00256161	139	1.21	5.64035e-08					y		histone cluster 1 H4 family member l(HIST1H4L)
ENSG00000168092	PAFAH1B2	100	1.18	0.00028183	182	-0.41	0.000362676				-		y	platelet activating factor acetylhydrolase 1b catalytic subunit 2(PAFAH1B2)
ENSG00000116918	TSNAX	43	1.18	0.00451012	26	0.28	0.184794							translin associated factor X(TSNAX)
ENSG00000264522	OTUD7B	71	1.17	0.000313953	97	0.03	0.840574			+	-		y	OTU deubiquitinase 7B(OTUD7B)
ENSG00000181220	ZNF746	38	1.17	0.000860204	67	0.09	0.583292			+	+		y	zinc finger protein 746(ZNF746)
ENSG00000187742	SECISBP2	451	1.17	4.99996e-05	812	0.32	0.00885442			+	-			SECIS binding protein 2(SECISBP2)
ENSG00000121797	CCRL2	21	1.17	0.00238953	60	0.19	0.271346		+	+	-			C-C motif chemokine receptor like 2(CCRL2)
ENSG00000100614	PPM1A	10063	1.17	7.16586e-08	10772	0.49	0.00168138			+	+	y		protein phosphatase, Mg2+/Mn2+ dependent 1A(PPM1A)
ENSG00000146409	SLC18B1	435	1.16	1.99044e-05	431	0.67	0.00208841					y		solute carrier family 18 member B1(SLC18B1)
ENSG00000189241	TSPYL1	305	1.16	0.00131677	376	0.29	0.113132			-	-			TSPY like 1(TSPYL1)
ENSG00000169756	LIMS1	22	1.16	0.00150631	69	0.34	0.0851181							LIM zinc finger domain containing 1(LIMS1)
ENSG00000159023	EPB41	57965	1.16	6.57222e-05	95441	0.13	0.399838			+	+		y	erythrocyte membrane protein band 4.1(EPB41)
ENSG00000038274	MAT2B	762	1.16	0.00058858	817	0.09	0.657032			+	+			methionine adenosyltransferase 2B(MAT2B)
ENSG00000186063	AIDA	1190	1.16	7.56222e-05	1441	0.62	0.000716644			+		y		axin interactor, dorsalization associated(AIDA)
ENSG00000118046	STK11	883	1.16	0.000499103	1953	1.04	2.59202e-09		+	+	-	y		serine/threonine kinase 11(STK11)
ENSG00000175224	ATG13	123	1.16	0.00017413	173	0.49	0.000445285			+	-	y		autophagy related 13(ATG13)
ENSG00000135845	PIGC	3110	1.16	9.89202e-05	3914	0.73	0.0534596				-			phosphatidylinositol glycan anchor biosynthesis class C(PIGC)
ENSG00000250361	GYPB	747	1.16	0.00112679	1547	-0.46	0.000587782		+	+			y	glycophorin B (MNS blood group)(GYPB)
ENSG00000111875	ASF1A	91	1.16	0.0022522	162	0.25	0.166162			+				anti-silencing function 1A histone chaperone(ASF1A)
ENSG00000043093	DCUN1D1	6997	1.16	3.27596e-06	9013	-0.33	0.0263462			+			y	defective in cullin neddylation 1 domain containing 1(DCUN1D1)
ENSG00000090060	PAPOLA	1193	1.16	2.68943e-05	1596	0.01	0.88481			-			y	poly(A) polymerase alpha(PAPOLA)
ENSG00000078674	PCM1	1198	1.15	2.53829e-05	2315	0.45	0.00211915			-		y		pericentriolar material 1(PCM1)
ENSG00000105401	CDC37	47	1.15	0.00488212	120	0.43	0.00855719				-			cell division cycle 37, HSP90 cochaperone(CDC37)
ENSG00000138279	ANXA7	243	1.15	0.0016712	470	1.36	2.65687e-10			+	-	y		annexin A7(ANXA7)
ENSG00000131100	ATP6V1E1	42	1.15	0.00193471	93	0.98	1.95542e-05			-	+	y		ATPase H+ transporting V1 subunit E1(ATP6V1E1)
ENSG00000143324	XPR1	246	1.15	6.25944e-06	258	0.6	0.000802363			+	-	y		xenotropic and polytropic retrovirus receptor 1(XPR1)
ENSG00000144567	FAM134A	1120	1.15	2.22027e-06	1778	0.37	0.025502			+	+			family with sequence similarity 134 member A(FAM134A)
ENSG00000119402	FBXW2	179	1.14	5.892e-05	158	0.06	0.708485						y	F-box and WD repeat domain containing 2(FBXW2)
ENSG00000105379	ETFB	23	1.14	0.00117361	36	0.08	0.656151				-		y	electron transfer flavoprotein beta subunit(ETFB)
ENSG00000083896	YTHDC1	49	1.14	0.000132561	103	0.14	0.470447			+	-			YTH domain containing 1(YTHDC1)
ENSG00000162664	ZNF326	53	1.14	0.000672518	81	-0.21	0.0863101			-			y	zinc finger protein 326(ZNF326)
ENSG00000188175	HEPACAM2	174	1.14	8.2528e-05	351	0.64	2.26723e-09			+	-	y		HEPACAM family member 2(HEPACAM2)
ENSG00000054118	THRAP3	482	1.14	0.000496975	591	0.34	0.0615216				-			thyroid hormone receptor associated protein 3(THRAP3)
ENSG00000125249	RAP2A	628	1.14	0.0021362	503	1.1	1.67137e-05			+	-	y		RAP2A, member of RAS oncogene family(RAP2A)
ENSG00000116459	ATP5F1	22	1.14	0.0044524	51	0.73	0.000812083			-		y		ATP synthase, H+ transporting, mitochondrial Fo complex subunit B1(ATP5F1)
ENSG00000175182	FAM131A	16	1.13	0.00444173	22	0.62	0.00509216			+	-	y		family with sequence similarity 131 member A(FAM131A)
ENSG00000141965	FEM1A	464	1.13	0.00203669	879	0.43	0.0153679			+	+			fem-1 homolog A(FEM1A)
ENSG00000007968	E2F2	2178	1.13	0.00269016	2317	-0.05	0.823099	+	+	+	-			E2F transcription factor 2(E2F2)
ENSG00000152942	RAD17	184	1.13	4.79137e-05	263	0.16	0.223229				-		y	RAD17 checkpoint clamp loader component(RAD17)
ENSG00000023287	RB1CC1	498	1.13	7.94688e-07	778	0.27	0.0118224			+	-			RB1 inducible coiled-coil 1(RB1CC1)
ENSG00000100412	ACO2	53	1.13	0.00179357	164	1.25	2.41109e-09					y		aconitase 2(ACO2)
ENSG00000148225	WDR31	23	1.13	0.00460386	76	-0.35	0.012306			-	-		y	WD repeat domain 31(WDR31)
ENSG00000120451	SNX19	47	1.13	0.00399424	79	0.23	0.156468			-				sorting nexin 19(SNX19)
ENSG00000085063	CD59	178	1.13	0.000634589	259	0.74	1.30549e-05			-	-	y		CD59 molecule(CD59)
ENSG00000084093	REST	56	1.12	0.00180335	64	0.3	0.153479				-			RE1 silencing transcription factor(REST)
ENSG00000115020	PIKFYVE	139	1.12	3.37899e-06	217	0.06	0.553785			-	-		y	phosphoinositide kinase, FYVE-type zinc finger containing(PIKFYVE)
ENSG00000166947	EPB42	2696	1.12	0.000292071	5807	0.34	0.0227707		+	+	-			erythrocyte membrane protein band 4.2(EPB42)
ENSG00000112096	SOD2	1639	1.12	0.000885948	1304	0.69	0.00230681			-	-	y		superoxide dismutase 2(SOD2)
ENSG00000119487	MAPKAP1	73	1.12	0.000758598	210	0.23	0.0703568				-		y	mitogen-activated protein kinase associated protein 1(MAPKAP1)
ENSG00000136874	STX17	165	1.12	0.000320751	334	-0.18	0.13535			-			y	syntaxin 17(STX17)
ENSG00000178307	TMEM11	44	1.12	0.00114314	43	0.35	0.103466			-	-			transmembrane protein 11(TMEM11)
ENSG00000136003	ISCU	1327	1.12	0.00114942	1899	-0.04	0.762784			+	+		y	iron-sulfur cluster assembly enzyme(ISCU)
ENSG00000135070	ISCA1	2852	1.12	0.00178646	5355	0.31	0.109356			+	-			iron-sulfur cluster assembly 1(ISCA1)
ENSG00000090376	IRAK3	42	1.11	0.000877585	118	0.83	6.80316e-06				-	y		interleukin 1 receptor associated kinase 3(IRAK3)
ENSG00000180304	OAZ2	619	1.11	0.00310971	996	-0.05	0.74034			+	+		y	ornithine decarboxylase antizyme 2(OAZ2)
ENSG00000116717	GADD45A	99	1.11	0.00194275	107	1.03	5.67642e-10		+	+	-	y		growth arrest and DNA damage inducible alpha(GADD45A)
ENSG00000221823	PPP3R1	3980	1.11	0.0014303	1619	-0.14	0.545153			+	+			protein phosphatase 3 regulatory subunit B, alpha(PPP3R1)
ENSG00000143479	DYRK3	182	1.11	0.00346403	228	0.49	0.00327968			+	+	y		dual specificity tyrosine phosphorylation regulated kinase 3(DYRK3)
ENSG00000179218	CALR	252	1.11	0.000359186	338	0.84	3.41177e-05			-	-	y		calreticulin(CALR)
ENSG00000109270	LAMTOR3	50	1.1	0.00279846	49	-0.25	0.190857			-	-		y	late endosomal/lysosomal adaptor, MAPK and MTOR activator 3(LAMTOR3)
ENSG00000164609	SLU7	177	1.1	0.000344686	305	0.82	0.000163847			-	-	y		SLU7 homolog, splicing factor(SLU7)
ENSG00000163605	PPP4R2	569	1.1	0.000141677	619	0.23	0.248311			-	-			protein phosphatase 4 regulatory subunit 2(PPP4R2)
ENSG00000188647	PTAR1	92	1.1	0.000404124	119	-0.14	0.287622			-	-		y	protein prenyltransferase alpha subunit repeat containing 1(PTAR1)
ENSG00000136986	DERL1	117	1.1	4.29798e-05	206	0.65	0.000140136			+	-	y		derlin 1(DERL1)
ENSG00000113312	TTC1	157	1.1	0.000636266	336	0.32	0.0224342				-			tetratricopeptide repeat domain 1(TTC1)
ENSG00000066926	FECH	14954	1.1	0.000900189	13519	0.29	0.0992366			+	-			ferrochelatase(FECH)
ENSG00000146007	ZMAT2	2081	1.09	8.88174e-05	3807	-0.11	0.537059			+	+		y	zinc finger matrin-type 2(ZMAT2)
ENSG00000110696	C11orf58	1040	1.09	0.000220299	1102	0.16	0.388571							chromosome 11 open reading frame 58(C11orf58)
ENSG00000082146	STRADB	22763	1.09	2.73055e-05	47560	0.6	3.63288e-06			+	-	y		STE20-related kinase adaptor beta(STRADB)
ENSG00000158828	PINK1	2262	1.09	0.000525669	5056	0.7	5.0932e-06			+	+	y		PTEN induced kinase 1(PINK1)
ENSG00000187446	CHP1	511	1.09	0.00283726	423	0.78	0.00143377					y		calcineurin like EF-hand protein 1(CHP1)
ENSG00000111802	TDP2	46	1.09	0.000774947	53	0.29	0.174674			+	+			tyrosyl-DNA phosphodiesterase 2(TDP2)
ENSG00000104164	BLOC1S6	1221	1.09	0.000257114	855	-0.38	0.091269						y	biogenesis of lysosomal organelles complex 1 subunit 6(BLOC1S6)
ENSG00000152078	TMEM56	931	1.09	9.37278e-06	999	-0.26	0.102116						y	transmembrane protein 56(TMEM56)
ENSG00000100532	CGRRF1	21	1.08	0.00409485	29	0.4	0.0697253			-	-			cell growth regulator with ring finger domain 1(CGRRF1)
ENSG00000012061	ERCC1	34	1.08	0.00119313	79	-0.16	0.28261			-			y	ERCC excision repair 1, endonuclease non-catalytic subunit(ERCC1)
ENSG00000106771	TMEM245	511	1.08	0.00233201	815	0.27	0.155472							transmembrane protein 245(TMEM245)
ENSG00000112234	FBXL4	963	1.08	3.6303e-07	1045	0.28	0.0928592			+	-			F-box and leucine rich repeat protein 4(FBXL4)
ENSG00000106052	TAX1BP1	1509	1.08	0.000318468	2473	0.49	0.00427418			+	+	y		Tax1 binding protein 1(TAX1BP1)
ENSG00000113141	IK	105	1.07	0.00172692	250	0.89	8.84975e-06				-	y		IK cytokine(IK)
ENSG00000265241	RBM8A	419	1.07	0.00315948	517	0.03	0.847964			-	-		y	RNA binding motif protein 8A(RBM8A)
ENSG00000114770	ABCC5	121	1.07	0.000344866	363	0.79	0.00163324			-		y		ATP binding cassette subfamily C member 5(ABCC5)
ENSG00000050393	MCUR1	64	1.07	0.00137773	201	0.71	0.000408832					y		mitochondrial calcium uniporter regulator 1(MCUR1)
ENSG00000260916	CCPG1	34	1.07	0.00137361	60	-0.4	0.0426642			-			y	cell cycle progression 1(CCPG1)
ENSG00000115365	LANCL1	20	1.07	0.00266295	37	-0.05	0.73629			-	-		y	LanC like 1(LANCL1)
ENSG00000162367	TAL1	1146	1.07	3.26777e-06	1669	0.2	0.216337		+	+	-			TAL bHLH transcription factor 1, erythroid differentiation factor(TAL1)
ENSG00000162368	CMPK1	611	1.07	2.28013e-05	912	-0.19	0.140047				-		y	cytidine/uridine monophosphate kinase 1(CMPK1)
ENSG00000139644	TMBIM6	128	1.07	2.56208e-05	192	0.38	0.0201599			+				transmembrane BAX inhibitor motif containing 6(TMBIM6)
ENSG00000034677	RNF19A	1331	1.07	6.27985e-06	1510	0.18	0.135616		+	+	-		y	ring finger protein 19A, RBR E3 ubiquitin protein ligase(RNF19A)
ENSG00000144566	RAB5A	363	1.06	0.00390839	726	-0.14	0.326919			+	+		y	RAB5A, member RAS oncogene family(RAB5A)
ENSG00000123240	OPTN	6111	1.06	1.23036e-05	11659	-0.15	0.351864		+	+	+		y	optineurin(OPTN)
ENSG00000114867	EIF4G1	171	1.06	0.00354252	309	0.93	7.36333e-06			-	-	y		eukaryotic translation initiation factor 4 gamma 1(EIF4G1)
ENSG00000122696	SLC25A51	160	1.06	0.00242497	320	-0.21	0.305965						y	solute carrier family 25 member 51(SLC25A51)
ENSG00000169905	TOR1AIP2	130	1.06	6.25759e-05	235	0.34	0.0121867			+	-			torsin 1A interacting protein 2(TOR1AIP2)
ENSG00000130733	YIPF2	108	1.06	0.00113837	119	0.04	0.824471			-	-		y	Yip1 domain family member 2(YIPF2)
ENSG00000158552	ZFAND2B	42	1.06	0.00145332	103	-0.15	0.223259			+	+		y	zinc finger AN1-type containing 2B(ZFAND2B)
ENSG00000184432	COPB2	44	1.05	0.000747213	99	0.59	0.0268863				-			coatomer protein complex subunit beta 2(COPB2)
ENSG00000115677	HDLBP	1050	1.05	0.00112718	3171	0.46	0.00601461			-				high density lipoprotein binding protein(HDLBP)
ENSG00000179933	C14orf119	60	1.04	0.00475762	88	0.29	0.0885938			+	+			chromosome 14 open reading frame 119(C14orf119)
ENSG00000170180	GYPA	971	1.04	2.68721e-06	2599	-0.63	3.16157e-06			+			y	glycophorin A (MNS blood group)(GYPA)
ENSG00000133606	MKRN1	45565	1.04	0.000398074	64112	0.49	0.00330782			+	+	y		makorin ring finger protein 1(MKRN1)
ENSG00000132716	DCAF8	133	1.04	5.76385e-06	110	0.02	0.929939			+	+		y	DDB1 and CUL4 associated factor 8(DCAF8)
ENSG00000102931	ARL2BP	38	1.03	0.00278458	90	0.68	4.83786e-05			+	-	y		ADP ribosylation factor like GTPase 2 binding protein(ARL2BP)
ENSG00000104756	KCTD9	211	1.03	0.000857817	206	0.13	0.433301			+				potassium channel tetramerization domain containing 9(KCTD9)
ENSG00000166164	BRD7	35	1.03	0.00340794	86	0.33	0.0243691			-	-			bromodomain containing 7(BRD7)
ENSG00000135655	USP15	4074	1.03	0.000403604	7130	0.31	0.0496842			+	+			ubiquitin specific peptidase 15(USP15)
ENSG00000198925	ATG9A	356	1.03	0.000425965	433	0.5	0.00206834			+	+	y		autophagy related 9A(ATG9A)
ENSG00000151065	DCP1B	42	1.03	0.0041699	73	0.1	0.473916			+	-		y	decapping mRNA 1B(DCP1B)
ENSG00000162402	USP24	336	1.03	8.76687e-08	715	0.22	0.036551				-			ubiquitin specific peptidase 24(USP24)
ENSG00000135341	MAP3K7	70	1.02	0.00281567	137	0.57	8.32676e-05			-		y		mitogen-activated protein kinase kinase kinase 7(MAP3K7)
ENSG00000135679	MDM2	341	1.02	2.24229e-05	487	-0.16	0.204585			+	-		y	MDM2 proto-oncogene(MDM2)
ENSG00000104131	EIF3J	294	1.02	0.000603187	455	0.41	0.00414717			-	-	y		eukaryotic translation initiation factor 3 subunit J(EIF3J)
ENSG00000177868	SVBP	199	1.02	0.000813771	640	-0.09	0.633769						y	small vasohibin binding protein(SVBP)
ENSG00000083799	CYLD	72	1.02	0.00193907	160	0.62	0.007402		+	+	-			CYLD lysine 63 deubiquitinase(CYLD)
ENSG00000177479	ARIH2	161	1.02	0.000132983	319	-0.25	0.0312404			-	-		y	ariadne RBR E3 ubiquitin protein ligase 2(ARIH2)
ENSG00000127481	UBR4	318	1.02	0.000187073	469	0.16	0.153502			+	+		y	ubiquitin protein ligase E3 component n-recognin 4(UBR4)
ENSG00000013374	NUB1	172	1.01	0.000439528	310	0.15	0.186001			+	+		y	negative regulator of ubiquitin like proteins 1(NUB1)
ENSG00000164975	SNAPC3	59	1.01	0.00162226	87	-0.11	0.418553			-			y	small nuclear RNA activating complex polypeptide 3(SNAPC3)
ENSG00000116698	SMG7	229	1.01	0.000406061	255	0.1	0.49999			-			y	SMG7, nonsense mediated mRNA decay factor(SMG7)
ENSG00000049656	CLPTM1L	50	1.01	0.00385193	146	1.3	2.6462e-12					y		CLPTM1 like(CLPTM1L)
ENSG00000197386	HTT	48	1.01	0.00100777	101	0.14	0.291751						y	huntingtin(HTT)
ENSG00000166783	MARF1	4443	1.01	0.000239944	3805	-0.26	0.161291			+	-		y	meiosis regulator and mRNA stability factor 1(MARF1)
ENSG00000144747	TMF1	140	1.01	0.000598179	337	0.26	0.0337013			-	-			TATA element modulatory factor 1(TMF1)
ENSG00000154001	PPP2R5E	55	1.01	0.000569086	112	-0.12	0.363273			-			y	protein phosphatase 2 regulatory subunit B'epsilon(PPP2R5E)
ENSG00000148730	EIF4EBP2	802	1.01	0.00233651	700	0.31	0.111398			-	-			eukaryotic translation initiation factor 4E binding protein 2(EIF4EBP2)
ENSG00000101193	GID8	646	1.01	0.00481163	1087	0.89	2.47606e-08					y		GID complex subunit 8 homolog(GID8)
ENSG00000132824	SERINC3	455	1.01	0.000344205	575	0.15	0.187887			-	-		y	serine incorporator 3(SERINC3)
ENSG00000169877	AHSP	2367	1	0.00169096	2397	0.17	0.337195			+				alpha hemoglobin stabilizing protein(AHSP)
ENSG00000119414	PPP6C	150	1	0.00506694	180	0.06	0.737097			-				protein phosphatase 6 catalytic subunit(PPP6C)
ENSG00000133835	HSD17B4	68	1	0.00352541	123	-0.38	0.0267747			-	-		y	hydroxysteroid 17-beta dehydrogenase 4(HSD17B4)
ENSG00000162980	ARL5A	24	1	0.00149855	60	0.2	0.29163			-	-			ADP ribosylation factor like GTPase 5A(ARL5A)
ENSG00000099968	BCL2L13	733	1	0.000185993	1327	0.33	0.0113414			+	+			BCL2 like 13(BCL2L13)
ENSG00000130638	ATXN10	89	1	0.00225063	187	0.01	0.960327				-		y	ataxin 10(ATXN10)
ENSG00000073792	IGF2BP2	2153	0.99	0.00413002	3225	0.52	0.000362439			+	+	y		insulin like growth factor 2 mRNA binding protein 2(IGF2BP2)
ENSG00000109927	TECTA	66	0.99	0.00243738	82	0.2	0.222555			+	+			tectorin alpha(TECTA)
ENSG00000108061	SHOC2	961	0.99	0.000239697	1734	0.2	0.0383541			+	-			SHOC2, leucine rich repeat scaffold protein(SHOC2)
ENSG00000113369	ARRDC3	75	0.99	0.000804366	87	0.4	0.0939759			+	-			arrestin domain containing 3(ARRDC3)
ENSG00000257103	LSM14A	702	0.99	2.89535e-06	1086	0.07	0.60328			-			y	LSM14A, mRNA processing body assembly factor(LSM14A)
ENSG00000109111	SUPT6H	84	0.98	0.00389762	149	0.31	0.0361588				-			SPT6 homolog, histone chaperone(SUPT6H)
ENSG00000111276	CDKN1B	79	0.97	0.000243124	112	0.45	0.0208045		+	+	-			cyclin dependent kinase inhibitor 1B(CDKN1B)
ENSG00000232112	TMA7	264	0.97	0.00488457	513	0.25	0.0470997							translation machinery associated 7 homolog(TMA7)
ENSG00000110066	SUV420H1	227	0.97	0.000708393	436	0.1	0.30342			+			y	lysine methyltransferase 5B(KMT5B)
ENSG00000119820	YIPF4	147	0.96	0.000547978	150	0.19	0.279357			-	-			Yip1 domain family member 4(YIPF4)
ENSG00000090674	MCOLN1	441	0.96	7.27126e-05	611	0.09	0.588138		+	+	+			mucolipin 1(MCOLN1)
ENSG00000151461	UPF2	611	0.96	1.70781e-05	1328	0.21	0.0860074				-		y	UPF2 regulator of nonsense transcripts homolog (yeast)(UPF2)
ENSG00000141562	NARF	253	0.96	0.00113726	263	0.15	0.188036			+	+		y	nuclear prelamin A recognition factor(NARF)
ENSG00000166233	ARIH1	270	0.96	8.90323e-05	487	-0.06	0.539047			+	-		y	ariadne RBR E3 ubiquitin protein ligase 1(ARIH1)
ENSG00000011454	RABGAP1	60	0.96	3.96433e-05	149	-0.03	0.815937				-		y	RAB GTPase activating protein 1(RABGAP1)
ENSG00000164010	ERMAP	362	0.95	2.08379e-05	610	-0.38	0.00579669		+	+	-		y	erythroblast membrane associated protein (Scianna blood group)(ERMAP)
ENSG00000171148	TADA3	79	0.95	0.00133093	131	-0.12	0.510986			-	-		y	transcriptional adaptor 3(TADA3)
ENSG00000150093	ITGB1	121	0.95	0.00113209	331	0.15	0.278589				-			integrin subunit beta 1(ITGB1)
ENSG00000165006	UBAP1	935	0.95	0.000662954	1399	0.14	0.369941			+	+			ubiquitin associated protein 1(UBAP1)
ENSG00000110880	CORO1C	387	0.95	2.92619e-05	1012	0.11	0.422909			+	+		y	coronin 1C(CORO1C)
ENSG00000101266	CSNK2A1	210	0.95	0.0013772	452	0.12	0.260019						y	casein kinase 2 alpha 1(CSNK2A1)
ENSG00000179833	SERTAD2	83	0.94	0.00211492	55	0.32	0.131471			+	+			SERTA domain containing 2(SERTAD2)
ENSG00000128607	KLHDC10	134	0.94	0.000694213	345	-0.02	0.861037				-		y	kelch domain containing 10(KLHDC10)
ENSG00000102908	NFAT5	444	0.94	0.00155689	846	-0.38	0.00370033			+	+		y	nuclear factor of activated T-cells 5(NFAT5)
ENSG00000170242	USP47	118	0.93	0.000138786	236	0.09	0.370373			+	-		y	ubiquitin specific peptidase 47(USP47)
ENSG00000116678	LEPR	564	0.93	0.00115696	630	0.35	0.137929			-	+			leptin receptor(LEPR)
ENSG00000165119	HNRNPK	861	0.93	0.00113598	1689	0.17	0.254553			-	-			heterogeneous nuclear ribonucleoprotein K(HNRNPK)
ENSG00000166295	ANAPC16	178	0.93	0.00183259	402	0.48	0.000119573			+		y		anaphase promoting complex subunit 16(ANAPC16)
ENSG00000122481	RWDD3	30	0.93	0.0041588	32	-0.36	0.0759999			+			y	RWD domain containing 3(RWDD3)
ENSG00000105939	ZC3HAV1	544	0.93	7.53289e-05	1208	0.24	0.00432269			+	+	y		zinc finger CCCH-type containing, antiviral 1(ZC3HAV1)
ENSG00000078618	NRD1	694	0.92	0.00176607	1611	0.56	0.000158024			-	-	y		nardilysin convertase(NRD1)
ENSG00000107242	PIP5K1B	476	0.91	0.00106009	626	0.43	0.00239649		+	+	-	y		phosphatidylinositol-4-phosphate 5-kinase type 1 beta(PIP5K1B)
ENSG00000108219	TSPAN14	37	0.91	0.00279041	86	0.17	0.252397		+					tetraspanin 14(TSPAN14)
ENSG00000125772	GPCPD1	1201	0.91	0.00242857	1999	-0.06	0.482921		+	+	-		y	glycerophosphocholine phosphodiesterase 1(GPCPD1)
ENSG00000118482	PHF3	506	0.91	2.92586e-07	971	0.15	0.11933			-			y	PHD finger protein 3(PHF3)
ENSG00000055917	PUM2	388	0.91	0.000154089	775	-0.15	0.106104			+	-		y	pumilio RNA binding family member 2(PUM2)
ENSG00000112249	ASCC3	75	0.9	0.00106667	245	-0.03	0.845131			-			y	activating signal cointegrator 1 complex subunit 3(ASCC3)
ENSG00000139517	LNX2	470	0.9	0.00497479	973	-0.34	0.0563624			+	+		y	ligand of numb-protein X 2(LNX2)
ENSG00000093000	NUP50	488	0.89	0.00136014	828	0.04	0.748342			-			y	nucleoporin 50(NUP50)
ENSG00000117625	RCOR3	606	0.89	0.00042473	643	0.17	0.241667			-	-			REST corepressor 3(RCOR3)
ENSG00000124201	ZNFX1	336	0.88	2.48643e-05	684	0.32	0.00114925			+	+	y		zinc finger NFX1-type containing 1(ZNFX1)
ENSG00000084676	NCOA1	349	0.87	1.96094e-05	832	0.51	0.000390771			+	-	y		nuclear receptor coactivator 1(NCOA1)
ENSG00000123933	MXD4	331	0.87	0.00121979	1078	0	0.982265			+	-			MAX dimerization protein 4(MXD4)
ENSG00000095787	WAC	1031	0.87	0.000462052	1878	0.42	0.000167228			+	-	y		WW domain containing adaptor with coiled-coil(WAC)
ENSG00000169554	ZEB2	63	0.86	0.00375547	149	0.07	0.745697							zinc finger E-box binding homeobox 2(ZEB2)
ENSG00000111885	MAN1A1	680	0.86	0.00474791	1003	0.33	0.0353185			+	+			mannosidase alpha class 1A member 1(MAN1A1)
ENSG00000135241	PNPLA8	114	0.86	0.00130676	230	0	0.987184		+	+			y	patatin like phospholipase domain containing 8(PNPLA8)
ENSG00000065427	KARS	183	0.86	0.00480246	503	0.33	0.00946014							lysyl-tRNA synthetase(KARS)
ENSG00000110422	HIPK3	782	0.85	0.00407583	1376	0.25	0.0255568			+	-			homeodomain interacting protein kinase 3(HIPK3)
ENSG00000159592	GPBP1L1	1103	0.85	0.00118952	1518	-0.32	0.00406259			+	-		y	GC-rich promoter binding protein 1 like 1(GPBP1L1)
ENSG00000205639	MFSD2B	345	0.84	0.00234517	543	0.13	0.355827		+	+				major facilitator superfamily domain containing 2B(MFSD2B)
ENSG00000049759	NEDD4L	334	0.84	0.00091245	642	0.39	0.00511874			+	-	y		neural precursor cell expressed, developmentally down-regulated 4-like, E3 ubiquitin protein ligase(NEDD4L)
ENSG00000167258	CDK12	636	0.84	0.00506622	799	0.19	0.104796			-	-			cyclin dependent kinase 12(CDK12)
ENSG00000163444	TMEM183A	578	0.83	0.00125049	1582	0.75	2.63025e-07				-	y		transmembrane protein 183A(TMEM183A)
ENSG00000100387	RBX1	340	0.83	0.00133925	587	0.51	3.97372e-05			+	-	y		ring-box 1(RBX1)
ENSG00000100104	SRRD	1104	0.82	0.00496185	2241	0.26	0.0744136			-	+			SRR1 domain containing(SRRD)
ENSG00000074319	TSG101	171	0.82	0.00473377	334	0.71	1.16935e-05			+	-	y		tumor susceptibility 101(TSG101)
ENSG00000152683	SLC30A6	56	0.82	0.00151464	86	-0.07	0.724228			-				solute carrier family 30 member 6(SLC30A6)
ENSG00000166669	ATF7IP2	308	0.81	0.00219396	723	0.56	0.00102434					y		activating transcription factor 7 interacting protein 2(ATF7IP2)
ENSG00000118260	CREB1	323	0.81	0.000361365	571	-0.19	0.0614282			-			y	cAMP responsive element binding protein 1(CREB1)
ENSG00000114316	USP4	209	0.81	0.00259798	528	0.13	0.267885			-				ubiquitin specific peptidase 4(USP4)
ENSG00000139687	RB1	265	0.81	0.00292318	459	-0.17	0.12436			+			y	RB transcriptional corepressor 1(RB1)
ENSG00000119844	AFTPH	334	0.81	0.000507616	518	0.07	0.60235			+	-			aftiphilin(AFTPH)
ENSG00000104892	KLC3	255	0.8	0.00257615	558	0.38	0.0739795			+	+			kinesin light chain 3(KLC3)
ENSG00000012822	CALCOCO1	171	0.8	8.64671e-05	314	-0.14	0.107311			+	-		y	calcium binding and coiled-coil domain 1(CALCOCO1)
ENSG00000157540	DYRK1A	822	0.79	0.00387902	1276	0.63	4.22255e-05		+	+	-	y		dual specificity tyrosine phosphorylation regulated kinase 1A(DYRK1A)
ENSG00000111897	SERINC1	419	0.78	0.00246699	619	-0.37	0.0144279			+	-		y	serine incorporator 1(SERINC1)
ENSG00000074603	DPP8	246	0.78	0.000738726	589	0.03	0.745196						y	dipeptidyl peptidase 8(DPP8)
ENSG00000067248	DHX29	392	0.76	0.00109618	892	0.38	0.000937733					y		DExH-box helicase 29(DHX29)
ENSG00000147454	SLC25A37	64119	0.74	9.27565e-05	128211	0.38	0.00206556	+	+	+	-	y		solute carrier family 25 member 37(SLC25A37)
ENSG00000047346	FAM214A	115	0.74	0.00365516	213	0.22	0.0671419			+	+			family with sequence similarity 214 member A(FAM214A)
ENSG00000171862	PTEN	859	0.73	0.00128147	1815	0.47	0.000123704			-	-	y		phosphatase and tensin homolog(PTEN)
ENSG00000111707	SUDS3	711	0.73	0.00202264	1312	0.61	6.15682e-05			+	-	y		SDS3 homolog, SIN3A corepressor complex component(SUDS3)
ENSG00000145335	SNCA	45105	0.73	0.00217938	70499	0.08	0.655365			+	-			synuclein alpha(SNCA)
ENSG00000100030	MAPK1	1123	0.73	0.000179551	2952	0.17	0.147435			+	-			mitogen-activated protein kinase 1(MAPK1)
ENSG00000105887	MTPN	2533	0.73	0.000567786	2180	-0.11	0.627489							myotrophin(MTPN)
ENSG00000110321	EIF4G2	196	0.72	0.00481829	342	-0.03	0.76769			-	-		y	eukaryotic translation initiation factor 4 gamma 2(EIF4G2)
ENSG00000183283	DAZAP2	417	0.71	0.00494843	535	0.11	0.442946			-	+			DAZ associated protein 2(DAZAP2)
ENSG00000159346	ADIPOR1	39883	0.71	0.00166592	88122	0.62	1.15706e-05			+	+	y		adiponectin receptor 1(ADIPOR1)
ENSG00000100897	DCAF11	760	0.71	0.00190846	1313	0.22	0.0741899		+	+	-			DDB1 and CUL4 associated factor 11(DCAF11)
ENSG00000171988	JMJD1C	321	0.69	0.00182957	613	0.17	0.175504			+	-			jumonji domain containing 1C(JMJD1C)
ENSG00000135999	EPC2	134	0.69	0.000294084	259	0	0.974042			-	-		y	enhancer of polycomb homolog 2(EPC2)
ENSG00000066427	ATXN3	133	0.67	0.000272099	377	-0.48	0.000330599			-	-		y	ataxin 3(ATXN3)
ENSG00000136021	SCYL2	609	0.64	0.00136011	1396	-0.04	0.659021			-	-		y	SCY1 like pseudokinase 2(SCYL2)
ENSG00000108443	RPS6KB1	128	0.64	0.00456098	351	-0.31	0.00225079						y	ribosomal protein S6 kinase B1(RPS6KB1)
ENSG00000121486	TRMT1L	264	0.62	0.00200326	660	0	0.979355			-			y	tRNA methyltransferase 1 like(TRMT1L)
ENSG00000130939	UBE4B	188	0.62	0.00332625	357	0.05	0.591209			+			y	ubiquitination factor E4B(UBE4B)
ENSG00000204178	TMEM57	377	0.62	0.00466463	761	0.19	0.0634178			+	+			transmembrane protein 57(TMEM57)
ENSG00000135049	AGTPBP1	1322	0.55	0.00109541	3465	0.18	0.146858			+	-			ATP/GTP binding protein 1(AGTPBP1)
Supplemental Table 1. Genes with increased expression level in hemoglobin SS reticulocytes from SCA versus hemoglobin AA reticulocytes from control African Americans.

## Sheet: STable2
geneid	genename	SCA			CE			EB vs. ProE	LB vs. EB	Poly vs. LB	Ortho vs. Poly	shared with CE	SCA-specific	name
		baseMean	log2FoldChange	pvalue	baseMean	log2FoldChange	pvalue
ENSG00000140986	RPL3L	10	-4.03	4.01524e-09	40	-1.69	7.31722e-06					y		ribosomal protein L3 like(RPL3L)
ENSG00000163736	PPBP	13	-3.67	2.46017e-09	444	-0.1	0.718246			+	+		y	pro-platelet basic protein(PPBP)
ENSG00000129116	PALLD	12	-3.26	3.80743e-06	3	0.24	0.525175						y	palladin, cytoskeletal associated protein(PALLD)
ENSG00000168497	SDPR	6	-3.09	5.7839e-07	109	0.32	0.228787			-	+		y	caveolae associated protein 2(CAVIN2)
ENSG00000249437	NAIP	4	-2.99	7.88598e-06	11	-0.35	0.246841						y	NLR family apoptosis inhibitory protein(NAIP)
ENSG00000198892	SHISA4	139	-2.95	4.71976e-07	308	-0.41	0.233023						y	shisa family member 4(SHISA4)
ENSG00000122497	NBPF14	2	-2.89	8.4624e-05	18	-0.11	0.629644						y	NBPF member 14
ENSG00000231389	HLA-DPA1	7	-2.88	8.60602e-07	28	0.75	0.041766						y	major histocompatibility complex, class II, DP alpha 1(HLA-DPA1)
ENSG00000196735	HLA-DQA1	3	-2.82	8.92164e-05	6	0.26	0.50705							major histocompatibility complex, class II, DQ alpha 1(HLA-DQA1)
ENSG00000101445	PPP1R16B	2	-2.79	0.000159261	26	-0.02	0.943569						y	protein phosphatase 1 regulatory subunit 16B(PPP1R16B)
ENSG00000138835	RGS3	2	-2.78	0.000164303	3	0.21	0.576315			+	-		y	regulator of G-protein signaling 3(RGS3)
ENSG00000164181	ELOVL7	2	-2.78	0.000171564	15	0.03	0.907585						y	ELOVL fatty acid elongase 7(ELOVL7)
ENSG00000163737	PF4	3	-2.68	0.000232579	58	-0.01	0.978998						y	platelet factor 4(PF4)
ENSG00000187017	ESPN	142	-2.62	2.63668e-07	322	-1.17	0.00116583			+	+	y		espin(ESPN)
ENSG00000184640	2022-09-09	7	-2.61	3.49373e-05	23	0.33	0.281385						y	septin 9(SEPT9)
ENSG00000196126	HLA-DRB1	5	-2.6	5.92502e-05	14	0.38	0.309895						y	major histocompatibility complex, class II, DR beta 1(HLA-DRB1)
ENSG00000167676	PLIN4	2	-2.57	0.000544037	4	0.36	0.347381							perilipin 4(PLIN4)
ENSG00000082781	ITGB5	5	-2.57	0.000365104	10	-0.17	0.541508		+	+	+		y	integrin subunit beta 5(ITGB5)
ENSG00000179639	FCER1A	2	-2.49	0.000654401	0	0.1	0.770958							Fc fragment of IgE receptor Ia(FCER1A)
ENSG00000010803	SCMH1	46	-2.48	1.86471e-10	205	-0.33	0.0617455				-		y	sex comb on midleg homolog 1 (Drosophila)(SCMH1)
ENSG00000179344	HLA-DQB1	4	-2.48	0.000238025	11	0.29	0.449526							major histocompatibility complex, class II, DQ beta 1(HLA-DQB1)
ENSG00000197142	ACSL5	4	-2.46	0.000159905	14	-0.34	0.171196				-		y	acyl-CoA synthetase long-chain family member 5(ACSL5)
ENSG00000176160	HSF5	11	-2.46	1.47589e-07	35	-0.84	6.11591e-05					y		heat shock transcription factor 5(HSF5)
ENSG00000124942	AHNAK	34	-2.42	1.50584e-07	183	-0.37	0.238804							AHNAK nucleoprotein(AHNAK)
ENSG00000139641	ESYT1	3	-2.41	0.000819999	7	0	0.995584			+	-		y	extended synaptotagmin 1(ESYT1)
ENSG00000184557	SOCS3	5	-2.39	0.000143125	31	-0.04	0.917963							suppressor of cytokine signaling 3(SOCS3)
ENSG00000112149	CD83	14	-2.39	6.99136e-06	98	0.05	0.859297						y	CD83 molecule(CD83)
ENSG00000124491	F13A1	4	-2.38	0.000176257	124	0.56	0.0241203						y	coagulation factor XIII A chain(F13A1)
ENSG00000163221	S100A12	2	-2.35	0.00127292	5	0.23	0.533268						y	S100 calcium binding protein A12(S100A12)
ENSG00000162909	CAPN2	2	-2.34	0.000974992	21	0.37	0.211802						y	calpain 2(CAPN2)
ENSG00000100219	XBP1	4	-2.34	0.000108744	23	0.35	0.273882			-	-		y	X-box binding protein 1(XBP1)
ENSG00000107331	ABCA2	2	-2.33	0.00178257	8	-0.21	0.557393							ATP binding cassette subfamily A member 2(ABCA2)
ENSG00000147408	CSGALNACT1	2	-2.32	0.00156228	3	1	0.00895452						y	chondroitin sulfate N-acetylgalactosaminyltransferase 1(CSGALNACT1)
ENSG00000188042	ARL4C	2	-2.32	0.00132883	37	0.39	0.218109						y	ADP ribosylation factor like GTPase 4C(ARL4C)
ENSG00000053918	KCNQ1	2	-2.29	0.00208947	2	0.44	0.245423							potassium voltage-gated channel subfamily Q member 1(KCNQ1)
ENSG00000183605	SFXN4	2	-2.28	0.00181377	8	-0.11	0.718605			-			y	sideroflexin 4(SFXN4)
ENSG00000005961	ITGA2B	2	-2.28	0.00222092	19	0.94	0.00151085						y	integrin subunit alpha 2b(ITGA2B)
ENSG00000213658	LAT	2	-2.28	0.00142648	1	-0.24	0.534236							linker for activation of T-cells(LAT)
ENSG00000168067	MAP4K2	2	-2.27	0.00150649	6	-0.02	0.964538			-				mitogen-activated protein kinase kinase kinase kinase 2(MAP4K2)
ENSG00000019582	CD74	30	-2.27	7.45149e-05	43	0.15	0.621304			-	+		y	CD74 molecule(CD74)
ENSG00000196843	ARID5A	2	-2.26	0.0022246	21	-0.08	0.804582						y	AT-rich interaction domain 5A(ARID5A)
ENSG00000128973	CLN6	5	-2.26	6.83599e-05	27	-0.64	0.00158284			-	-	y		ceroid-lipofuscinosis, neuronal 6, late infantile, variant(CLN6)
ENSG00000213741	RPS29	295	-2.25	6.44877e-13	721	0.42	0.0362621			-			y	uncharacterized LOC100288910(LOC100288910)
ENSG00000021355	SERPINB1	12	-2.24	0.000157983	27	0.22	0.447937				-		y	serpin family B member 1(SERPINB1)
ENSG00000139722	VPS37B	3	-2.24	0.00151387	6	-0.03	0.938298		-	-	-			VPS37B, ESCRT-I subunit(VPS37B)
ENSG00000135919	SERPINE2	2	-2.19	0.00252003	16	-0.49	0.0292674			+				serpin family E member 2(SERPINE2)
ENSG00000186088	GSAP	3	-2.19	0.000871096	17	0.22	0.465246						y	gamma-secretase activating protein(GSAP)
ENSG00000115523	GNLY	1	-2.19	0.00306327	10	0.39	0.262541						y	granulysin(GNLY)
ENSG00000093144	ECHDC1	4	-2.18	0.00082872	7	0.2	0.562028			-	-		y	ethylmalonyl-CoA decarboxylase 1(ECHDC1)
ENSG00000057935	MTA3	2	-2.18	0.00212125	4	0.25	0.447126			-	-		y	metastasis associated 1 family member 3(MTA3)
ENSG00000122359	ANXA11	9	-2.17	0.000287751	15	0.12	0.726728		-	-	+			annexin A11(ANXA11)
ENSG00000189190	ZNF600	1	-2.16	0.00338274	6	0.23	0.493543			-			y	zinc finger protein 600(ZNF600)
ENSG00000164414	SLC35A1	1	-2.16	0.00378167	1	-0.06	0.865821			-				solute carrier family 35 member A1(SLC35A1)
ENSG00000092964	DPYSL2	3	-2.16	0.00235653	6	0.33	0.319352						y	dihydropyrimidinase like 2(DPYSL2)
ENSG00000135905	DOCK10	4	-2.15	0.000585097	21	0.08	0.807613							dedicator of cytokinesis 10(DOCK10)
ENSG00000167992	VWCE	68	-2.15	5.80082e-06	101	-0.88	0.00167409				+	y		von Willebrand factor C and EGF domains(VWCE)
ENSG00000117091	CD48	7	-2.14	0.000321568	52	0.4	0.267165						y	CD48 molecule(CD48)
ENSG00000101057	MYBL2	40	-2.14	2.52015e-10	193	-0.48	0.00751527				-			MYB proto-oncogene like 2(MYBL2)
ENSG00000158869	FCER1G	3	-2.14	0.00104702	19	0.27	0.448874							Fc fragment of IgE receptor Ig(FCER1G)
ENSG00000146192	FGD2	3	-2.13	0.00268996	1	0.18	0.64211							FYVE, RhoGEF and PH domain containing 2(FGD2)
ENSG00000127920	GNG11	2	-2.12	0.00369644	43	0.44	0.119758						y	G protein subunit gamma 11(GNG11)
ENSG00000175115	PACS1	7	-2.11	0.000140169	11	-0.16	0.622897		-	-	-			phosphofurin acidic cluster sorting protein 1(PACS1)
ENSG00000170542	SERPINB9	2	-2.1	0.00380219	12	0.22	0.49213						y	serpin family B member 9(SERPINB9)
ENSG00000136250	AOAH	3	-2.1	0.00181368	7	0.78	0.0297354						y	acyloxyacyl hydrolase(AOAH)
ENSG00000148926	ADM	3	-2.1	0.0018664	11	-0.39	0.288082			+	-			adrenomedullin(ADM)
ENSG00000197136	PCNXL3	4	-2.1	0.00150777	12	-0.12	0.696694				-			pecanex homolog 3 (Drosophila)(PCNX3)
ENSG00000204287	HLA-DRA	17	-2.07	1.98506e-06	60	0.79	0.0290015				+		y	major histocompatibility complex, class II, DR alpha(HLA-DRA)
ENSG00000166965	RCCD1	29	-2.06	3.94745e-05	84	-0.93	0.000561744				-	y		RCC1 domain containing 1(RCCD1)
ENSG00000104870	FCGRT	12	-2.05	0.000291583	9	0.06	0.86719			-	-			Fc fragment of IgG receptor and transporter(FCGRT)
ENSG00000132465	JCHAIN	24	-2.05	0.00033157	2	0.72	0.0634655						y	joining chain of multimeric IgA and IgM(JCHAIN)
ENSG00000187189	TSPYL4	2	-2.05	0.00477844	6	0.58	0.120305			-			y	TSPY like 4(TSPYL4)
ENSG00000145365	TIFA	2	-2.05	0.00487394	4	0.09	0.811634							TRAF interacting protein with forkhead associated domain(TIFA)
ENSG00000183023	SLC8A1	4	-2.05	0.00193366	8	0.38	0.316696							solute carrier family 8 member A1(SLC8A1)
ENSG00000171159	C9orf16	22	-2.04	2.1563e-09	56	-0.08	0.65809			-			y	chromosome 9 open reading frame 16(C9orf16)
ENSG00000119121	TRPM6	4	-2.04	0.00187237	1	0.21	0.56297							transient receptor potential cation channel subfamily M member 6(TRPM6)
ENSG00000115828	QPCT	5	-2.03	0.000680051	5	0.44	0.251055							glutaminyl-peptide cyclotransferase(QPCT)
ENSG00000113140	SPARC	5	-2.03	0.00166603	32	0.88	0.00170822						y	secreted protein acidic and cysteine rich(SPARC)
ENSG00000108405	P2RX1	2	-2.03	0.00487005	11	0.96	0.00363499						y	purinergic receptor P2X 1(P2RX1)
ENSG00000148411	NACC2	2	-2.03	0.00408586	2	0.89	0.0212871			+			y	NACC family member 2(NACC2)
ENSG00000018280	SLC11A1	17	-2.02	0.00078113	49	0.29	0.41467							solute carrier family 11 member 1(SLC11A1)
ENSG00000171236	LRG1	7	-2.01	0.00100835	11	-0.12	0.734862			-				leucine rich alpha-2-glycoprotein 1(LRG1)
ENSG00000015475	BID	7	-2.01	0.00110364	24	0.32	0.363149		-	-	-			BH3 interacting domain death agonist(BID)
ENSG00000145736	GTF2H2	10	-2	0.000641996	23	-0.44	0.0569798						y	general transcription factor IIH subunit 2(GTF2H2)
ENSG00000131370	SH3BP5	3	-2	0.00310483	10	0.29	0.442538							SH3 domain binding protein 5(SH3BP5)
ENSG00000161405	IKZF3	5	-2	0.00102868	13	0.08	0.787449						y	IKAROS family zinc finger 3(IKZF3)
ENSG00000170458	CD14	5	-2	0.0017011	5	0.21	0.586491							CD14 molecule(CD14)
ENSG00000134470	IL15RA	28	-2	3.10187e-08	130	-0.73	9.36106e-07					y		interleukin 15 receptor subunit alpha(IL15RA)
ENSG00000111817	DSE	3	-1.99	0.00230677	24	0.12	0.748815							dermatan sulfate epimerase(DSE)
ENSG00000113263	ITK	2	-1.99	0.00488866	24	0.17	0.617059							IL2 inducible T-cell kinase(ITK)
ENSG00000096433	ITPR3	2	-1.99	0.00422971	13	-0.2	0.570509							inositol 1,4,5-trisphosphate receptor type 3(ITPR3)
ENSG00000058091	CDK14	4	-1.98	0.00169769	16	0.12	0.648135						y	cyclin dependent kinase 14(CDK14)
ENSG00000166326	TRIM44	3	-1.98	0.00434141	4	-0.25	0.483494							tripartite motif containing 44(TRIM44)
ENSG00000277443	MARCKS	11	-1.98	0.00173225	42	0.24	0.504941							myristoylated alanine rich protein kinase C substrate(MARCKS)
ENSG00000271503	CCL5	3	-1.96	0.00194778	79	0.22	0.341427						y	C-C motif chemokine ligand 5(CCL5)
ENSG00000079432	CIC	4	-1.96	0.00341181	19	0.28	0.377706						y	capicua transcriptional repressor(CIC)
ENSG00000163534	FCRL1	4	-1.95	0.00349451	1	0.37	0.29072							Fc receptor like 1(FCRL1)
ENSG00000197818	SLC9A8	13	-1.95	6.79821e-07	52	-0.28	0.107348						y	solute carrier family 9 member A8(SLC9A8)
ENSG00000162551	ALPL	9	-1.94	0.00403994	4	0.22	0.556961			-				alkaline phosphatase, liver/bone/kidney(ALPL)
ENSG00000142405	NLRP12	3	-1.94	0.00442166	1	-0.1	0.779685							NLR family pyrin domain containing 12(NLRP12)
ENSG00000127084	FGD3	12	-1.94	0.000478859	16	0.24	0.458053							FYVE, RhoGEF and PH domain containing 3(FGD3)
ENSG00000156738	MS4A1	5	-1.94	0.00245772	3	-0.03	0.940601							membrane spanning 4-domains A1(MS4A1)
ENSG00000111684	LPCAT3	28	-1.93	1.77484e-05	52	-0.55	0.0129451			-	-			lysophosphatidylcholine acyltransferase 3(LPCAT3)
ENSG00000118705	RPN2	7	-1.92	0.000211695	26	0.11	0.563779			-			y	ribophorin II(RPN2)
ENSG00000150681	RGS18	15	-1.92	0.000236795	188	0.07	0.817653						y	regulator of G-protein signaling 18(RGS18)
ENSG00000184009	ACTG1	28	-1.92	0.000471624	101	0.16	0.591692						y	actin gamma 1(ACTG1)
ENSG00000169896	ITGAM	7	-1.91	0.00217722	9	0.05	0.876688							integrin subunit alpha M(ITGAM)
ENSG00000172216	CEBPB	9	-1.9	0.00180383	35	0.31	0.350002		+	+				CCAAT/enhancer binding protein beta(CEBPB)
ENSG00000101336	HCK	18	-1.89	0.00418026	15	0.45	0.192407							HCK proto-oncogene, Src family tyrosine kinase(HCK)
ENSG00000134242	PTPN22	7	-1.89	0.000183585	31	0.33	0.164977						y	protein tyrosine phosphatase, non-receptor type 22(PTPN22)
ENSG00000213626	LBH	206	-1.88	1.01187e-05	594	-0.17	0.54994				-			limb bud and heart development(LBH)
ENSG00000135083	CCNJL	5	-1.88	0.00391419	4	-0.19	0.623862							cyclin J like(CCNJL)
ENSG00000087088	BAX	6	-1.87	0.000841556	9	-0.2	0.530643			+	-			BCL2 associated X, apoptosis regulator(BAX)
ENSG00000182541	LIMK2	16	-1.87	0.00221613	29	0.34	0.349697							LIM domain kinase 2(LIMK2)
ENSG00000205629	LCMT1	8	-1.87	0.000169142	38	-0.35	0.0757569						y	leucine carboxyl methyltransferase 1(LCMT1)
ENSG00000138772	ANXA3	7	-1.86	0.00317683	15	-0.99	0.0101076							annexin A3(ANXA3)
ENSG00000163421	PROK2	5	-1.85	0.00232927	2	0.38	0.313757							prokineticin 2(PROK2)
ENSG00000127603	MACF1	17	-1.85	1.77721e-05	78	0.25	0.320759			-			y	microtubule-actin crosslinking factor 1(MACF1)
ENSG00000103274	NUBP1	3	-1.84	0.00282703	20	-0.61	0.0244011							nucleotide binding protein 1(NUBP1)
ENSG00000197629	MPEG1	14	-1.83	0.000957507	28	0.43	0.253353							macrophage expressed 1(MPEG1)
ENSG00000033867	SLC4A7	3	-1.83	0.00455588	16	0.57	0.0344828		-	-			y	solute carrier family 4 member 7(SLC4A7)
ENSG00000076662	ICAM3	18	-1.82	0.00372779	21	0.29	0.380394							intercellular adhesion molecule 3(ICAM3)
ENSG00000145779	TNFAIP8	4	-1.81	0.00448233	21	0.36	0.276124		+		-			TNF alpha induced protein 8(TNFAIP8)
ENSG00000130175	PRKCSH	5	-1.8	0.00152646	12	-0.25	0.312977			-	-			protein kinase C substrate 80K-H(PRKCSH)
ENSG00000180353	HCLS1	32	-1.79	0.00313959	29	0.2	0.543638		-	-	-			hematopoietic cell-specific Lyn substrate 1(HCLS1)
ENSG00000135842	FAM129A	60	-1.79	0.00319181	25	0.72	0.0149384		+	+	-		y	family with sequence similarity 129 member A(FAM129A)
ENSG00000061676	NCKAP1	9	-1.78	0.00161591	36	-0.9	0.00234548					y		NCK associated protein 1(NCKAP1)
ENSG00000105639	JAK3	12	-1.77	0.00450709	11	0.18	0.550734						y	Janus kinase 3(JAK3)
ENSG00000087266	SH3BP2	8	-1.77	0.00150407	24	0.26	0.436987							SH3 domain binding protein 2(SH3BP2)
ENSG00000197943	PLCG2	9	-1.76	0.00294125	19	0.66	0.0398251						y	phospholipase C gamma 2(PLCG2)
ENSG00000069493	CLEC2D	18	-1.75	0.000723027	81	-0.52	0.0118634							C-type lectin domain family 2 member D(CLEC2D)
ENSG00000067225	PKM	5	-1.75	0.00502209	53	0.2	0.515841							pyruvate kinase, muscle(PKM)
ENSG00000059377	TBXAS1	8	-1.75	0.00187835	10	-0.08	0.826616							thromboxane A synthase 1(TBXAS1)
ENSG00000149806	FAU	418	-1.74	1.44224e-07	1214	0.1	0.573203				-		y	FAU, ubiquitin like and ribosomal protein S30 fusion(FAU)
ENSG00000101290	CDS2	12	-1.73	0.000371392	57	-0.15	0.360189				-		y	CDP-diacylglycerol synthase 2(CDS2)
ENSG00000115756	HPCAL1	91	-1.72	2.02505e-05	240	0	0.994614			+	+		y	hippocalcin like 1(HPCAL1)
ENSG00000165629	ATP5C1	181	-1.72	0.000133058	995	-0.11	0.620201			-			y	ATP synthase, H+ transporting, mitochondrial F1 complex, gamma polypeptide 1(ATP5C1)
ENSG00000124788	ATXN1	7	-1.72	0.00482485	17	0.01	0.974885							ataxin 1(ATXN1)
ENSG00000163220	S100A9	201	-1.71	0.00261854	144	0.26	0.424247							S100 calcium binding protein A9(S100A9)
ENSG00000028277	POU2F2	4	-1.71	0.00457279	6	0.25	0.382942						y	POU class 2 homeobox 2(POU2F2)
ENSG00000115271	GCA	30	-1.7	0.00294132	12	0.13	0.702644			-	-			grancalcin(GCA)
ENSG00000026025	VIM	14	-1.7	0.00252192	194	-0.02	0.963445			-	+			vimentin(VIM)
ENSG00000120594	PLXDC2	10	-1.7	0.00141514	16	-0.16	0.535235							plexin domain containing 2(PLXDC2)
ENSG00000128266	GNAZ	6	-1.69	0.00507885	23	-0.02	0.942606							G protein subunit alpha z(GNAZ)
ENSG00000057252	SOAT1	34	-1.69	4.68062e-08	121	-0.6	0.00025164				-	y		sterol O-acyltransferase 1(SOAT1)
ENSG00000059804	SLC2A3	27	-1.69	0.00327988	158	0.02	0.949587							solute carrier family 2 member 3(SLC2A3)
ENSG00000100368	CSF2RB	44	-1.69	0.00400514	14	0.27	0.438081		-	-	+			colony stimulating factor 2 receptor beta common subunit(CSF2RB)
ENSG00000168066	SF1	35	-1.69	0.000604586	74	0.53	0.0144076				-		y	splicing factor 1(SF1)
ENSG00000204472	AIF1	6	-1.68	0.00426597	8	0.03	0.926262							allograft inflammatory factor 1(AIF1)
ENSG00000150054	MPP7	6	-1.68	0.00124374	18	-0.27	0.241348							membrane palmitoylated protein 7(MPP7)
ENSG00000131018	SYNE1	12	-1.67	0.000401063	55	0.06	0.810746						y	spectrin repeat containing nuclear envelope protein 1(SYNE1)
ENSG00000158435	CNOT11	29	-1.67	5.81927e-07	117	-0.39	0.0115641							CCR4-NOT transcription complex subunit 11(CNOT11)
ENSG00000119979	FAM45A	6	-1.67	0.00260551	18	-0.23	0.291837							family with sequence similarity 45 member A(FAM45A)
ENSG00000079335	CDC14A	36	-1.67	2.11212e-06	176	-0.42	0.000949342			-		y		cell division cycle 14A(CDC14A)
ENSG00000167994	RAB3IL1	83	-1.67	1.51823e-05	137	-0.36	0.100796		+	+	-			RAB3A interacting protein like 1(RAB3IL1)
ENSG00000151164	RAD9B	5	-1.67	0.0038891	31	-0.68	0.00137573					y		RAD9 checkpoint clamp component B(RAD9B)
ENSG00000187741	FANCA	14	-1.66	0.00139868	41	-0.41	0.0382498				-			Fanconi anemia complementation group A(FANCA)
ENSG00000139132	FGD4	27	-1.66	0.000238205	119	-0.49	0.00200272					y		FYVE, RhoGEF and PH domain containing 4(FGD4)
ENSG00000163625	WDFY3	16	-1.66	0.00507991	13	0.33	0.338812							WD repeat and FYVE domain containing 3(WDFY3)
ENSG00000102879	CORO1A	26	-1.66	0.00445399	21	0.09	0.771695			-	+			coronin 1A(CORO1A)
ENSG00000131355	ADGRE3	10	-1.65	0.00270765	5	0.35	0.364095							adhesion G protein-coupled receptor E3(ADGRE3)
ENSG00000090382	LYZ	47	-1.64	0.000853827	143	0.73	0.0441683			-	+			lysozyme(LYZ)
ENSG00000196549	MME	26	-1.64	0.00510551	11	0.19	0.606672							membrane metalloendopeptidase(MME)
ENSG00000111913	FAM65B	70	-1.63	0.00498718	17	0.3	0.374913							family with sequence similarity 65 member B(FAM65B)
ENSG00000170037	CNTROB	7	-1.63	0.000722536	16	-0.32	0.230039				-			centrobin, centriole duplication and spindle assembly protein(CNTROB)
ENSG00000077420	APBB1IP	36	-1.63	0.000253653	107	-0.36	0.0374293		-	-				amyloid beta precursor protein binding family B member 1 interacting protein(APBB1IP)
ENSG00000167363	FN3K	5	-1.62	0.00432307	13	0.53	0.0944564			-	-		y	fructosamine 3 kinase(FN3K)
ENSG00000139370	SLC15A4	10	-1.62	0.00338761	41	0.11	0.673403			-	-			solute carrier family 15 member 4(SLC15A4)
ENSG00000137478	FCHSD2	37	-1.62	9.47197e-07	204	-0.68	2.38686e-05			-	-	y		FCH and double SH3 domains 2(FCHSD2)
ENSG00000168488	ATXN2L	15	-1.62	0.00384494	35	0.37	0.0916454				-		y	ataxin 2 like(ATXN2L)
ENSG00000134516	DOCK2	15	-1.61	0.00168396	51	0.25	0.416545							dedicator of cytokinesis 2(DOCK2)
ENSG00000105287	PRKD2	9	-1.61	0.00216496	21	0.21	0.378454			-			y	protein kinase D2(PRKD2)
ENSG00000170085	SIMC1	19	-1.6	0.00326454	22	-0.32	0.36048							SUMO interacting motifs containing 1(SIMC1)
ENSG00000171311	EXOSC1	22	-1.59	0.000119551	142	-0.26	0.153205				-		y	exosome component 1(EXOSC1)
ENSG00000179526	SHARPIN	597	-1.59	2.41294e-08	1208	-0.27	0.110525			+	-		y	SHANK associated RH domain interactor(SHARPIN)
ENSG00000062822	POLD1	7	-1.58	0.00413059	34	-0.53	0.00938929			-	-			DNA polymerase delta 1, catalytic subunit(POLD1)
ENSG00000104897	SF3A2	44	-1.58	0.000842488	94	-0.02	0.929816						y	splicing factor 3a subunit 2(SF3A2)
ENSG00000109118	PHF12	13	-1.58	0.000895188	47	0.29	0.143182						y	PHD finger protein 12(PHF12)
ENSG00000216937	CCDC7	121	-1.57	2.92326e-07	767	-0.27	0.072927						y	coiled-coil domain containing 7(CCDC7)
ENSG00000160255	ITGB2	21	-1.57	0.00447979	51	0.43	0.124332			-			y	integrin subunit beta 2(ITGB2)
ENSG00000197728	RPS26	90	-1.55	0.00010242	174	0.04	0.921104			-				ribosomal protein S26(RPS26)
ENSG00000240583	AQP1	61	-1.55	6.92351e-05	134	0.53	0.0159093				-		y	aquaporin 1 (Colton blood group)(AQP1)
ENSG00000104324	CPQ	14	-1.55	0.00192093	32	-0.15	0.437226			-			y	carboxypeptidase Q(CPQ)
ENSG00000140326	CDAN1	28	-1.54	0.00134113	161	-1.26	1.65842e-11				-	y		codanin 1(CDAN1)
ENSG00000159259	CHAF1B	9	-1.54	0.00251189	25	0.11	0.625865			-			y	chromatin assembly factor 1 subunit B(CHAF1B)
ENSG00000150456	N6AMT2	11	-1.53	0.0018087	135	0.13	0.652565							eukaryotic translation elongation factor 1 alpha lysine methyltransferase 1(EEF1AKMT1)
ENSG00000131149	GSE1	204	-1.53	5.61302e-05	1071	-0.22	0.254609						y	Gse1 coiled-coil protein(GSE1)
ENSG00000065357	DGKA	7	-1.53	0.0039638	25	0.22	0.349883			-	-		y	diacylglycerol kinase alpha(DGKA)
ENSG00000149273	RPS3	493	-1.48	0.000136039	1263	-0.16	0.359067				-		y	ribosomal protein S3(RPS3)
ENSG00000108561	C1QBP	68	-1.48	8.71442e-07	222	-0.01	0.971915			-	-		y	complement C1q binding protein(C1QBP)
ENSG00000100300	TSPO	36	-1.48	9.32344e-05	153	-0.79	0.00281588			-	-	y		translocator protein(TSPO)
ENSG00000149925	ALDOA	31	-1.48	0.00208884	118	0.78	0.00824925				-		y	aldolase, fructose-bisphosphate A(ALDOA)
ENSG00000162408	NOL9	21	-1.48	9.39944e-06	77	-0.35	0.00653784			-				nucleolar protein 9(NOL9)
ENSG00000076650	GPATCH1	48	-1.47	1.39459e-05	335	-0.49	0.00372018			-	-	y		G-patch domain containing 1(GPATCH1)
ENSG00000163785	RYK	19	-1.47	0.00010747	98	-0.36	0.0132538		-	-				receptor-like tyrosine kinase(RYK)
ENSG00000177076	ACER2	10	-1.46	0.000683952	49	-0.6	0.0010817			-	-	y		alkaline ceramidase 2(ACER2)
ENSG00000140563	MCTP2	33	-1.46	1.50072e-05	106	-0.27	0.0540337			-			y	multiple C2 and transmembrane domain containing 2(MCTP2)
ENSG00000136040	PLXNC1	47	-1.46	0.00119724	90	0.03	0.862554		-	-			y	plexin C1(PLXNC1)
ENSG00000111554	MDM1	26	-1.46	0.000241895	121	-0.46	0.00390775				-	y		Mdm1 nuclear protein(MDM1)
ENSG00000132313	MRPL35	10	-1.45	0.00393375	39	-0.6	0.00481277			-	-	y		mitochondrial ribosomal protein L35(MRPL35)
ENSG00000142197	DOPEY2	28	-1.45	0.00186752	130	-0.23	0.329837							dopey family member 2(DOPEY2)
ENSG00000110700	RPS13	594	-1.45	5.73349e-05	2189	0.04	0.790516			-			y	ribosomal protein S13(RPS13)
ENSG00000007545	CRAMP1	22	-1.44	0.000452193	59	-0.52	1.68699e-05					y		cramped chromatin regulator homolog 1(CRAMP1)
ENSG00000240344	PPIL3	19	-1.44	0.00155234	114	-0.49	0.00188704			-	-	y		peptidylprolyl isomerase like 3(PPIL3)
ENSG00000109674	NEIL3	721	-1.44	4.39587e-06	5310	-0.59	1.96071e-06				-	y		nei like DNA glycosylase 3(NEIL3)
ENSG00000092929	UNC13D	11	-1.43	0.00143507	28	0.05	0.844295							unc-13 homolog D(UNC13D)
ENSG00000163162	RNF149	59	-1.42	0.00465752	60	0.04	0.861095				-			ring finger protein 149(RNF149)
ENSG00000038532	CLEC16A	542	-1.42	5.74264e-06	1785	-0.44	0.0182801			-				C-type lectin domain family 16 member A(CLEC16A)
ENSG00000136715	SAP130	29	-1.42	3.74005e-07	129	-0.43	0.00194776					y		Sin3A associated protein 130(SAP130)
ENSG00000141298	SSH2	55	-1.42	1.48943e-05	118	-0.18	0.151039			-	-		y	slingshot protein phosphatase 2(SSH2)
ENSG00000074356	NCBP3	44	-1.41	0.000309393	186	-0.68	5.8033e-07					y		nuclear cap binding subunit 3(NCBP3)
ENSG00000114904	NEK4	123	-1.4	0.000189129	563	-0.87	4.85029e-08			-	-	y		NIMA related kinase 4(NEK4)
ENSG00000164066	INTU	10	-1.4	0.0016916	37	-0.37	0.040576			-				inturned planar cell polarity protein(INTU)
ENSG00000140526	ABHD2	134	-1.4	4.45481e-11	900	-0.19	0.190823			-	-		y	abhydrolase domain containing 2(ABHD2)
ENSG00000087586	AURKA	180	-1.4	6.37485e-08	1158	-0.21	0.0526121		+				y	aurora kinase A(AURKA)
ENSG00000141480	ARRB2	451	-1.39	0.0019479	1209	-0.18	0.231258		+	-	+		y	arrestin beta 2(ARRB2)
ENSG00000123473	STIL	1276	-1.39	2.68574e-10	5163	-0.22	0.017576			-	-			SCL/TAL1 interrupting locus(STIL)
ENSG00000100345	MYH9	46	-1.39	0.00091679	206	-0.01	0.957852			-	-		y	myosin heavy chain 9(MYH9)
ENSG00000138767	CNOT6L	45	-1.39	2.51533e-06	352	-0.62	6.76065e-07			-		y		CCR4-NOT transcription complex subunit 6 like(CNOT6L)
ENSG00000152291	TGOLN2	13	-1.38	0.0016993	41	0.01	0.955895				-			trans-golgi network protein 2(TGOLN2)
ENSG00000064115	TM7SF3	21	-1.38	2.94072e-05	80	-0.86	1.40218e-09			-	-	y		transmembrane 7 superfamily member 3(TM7SF3)
ENSG00000136152	COG3	33	-1.38	0.000150896	224	-0.53	0.00177617			-		y		component of oligomeric golgi complex 3(COG3)
ENSG00000109805	NCAPG	229	-1.37	0.000209837	788	-0.44	0.0018996				-	y		non-SMC condensin I complex subunit G(NCAPG)
ENSG00000132570	PCBD2	11	-1.37	0.00230886	60	-0.5	0.00371786				-	y		pterin-4 alpha-carbinolamine dehydratase 2(PCBD2)
ENSG00000149483	TMEM138	197	-1.36	2.57677e-09	760	-0.23	0.0934234			-	-		y	transmembrane protein 138(TMEM138)
ENSG00000155749	ALS2CR12	985	-1.36	1.02994e-06	2299	-0.65	0.000644961			+	+	y		amyotrophic lateral sclerosis 2 chromosome region candidate 12(ALS2CR12)
ENSG00000068489	PRR11	15	-1.36	0.000613071	30	-0.37	0.0433657		+		-			proline rich 11(PRR11)
ENSG00000130695	CEP85	39	-1.35	9.69026e-05	244	-0.53	0.00159526				-	y		centrosomal protein 85(CEP85)
ENSG00000173889	PHC3	588	-1.34	4.09245e-07	3359	-0.49	9.90061e-05			-		y		polyhomeotic homolog 3(PHC3)
ENSG00000143363	PRUNE	36	-1.34	3.50724e-05	156	-0.59	0.000172258			-	-	y		prune exopolyphosphatase(PRUNE1)
ENSG00000111669	TPI1	10	-1.34	0.0033351	29	0.64	0.0435941			-	-			triosephosphate isomerase 1(TPI1)
ENSG00000121671	CRY2	39	-1.34	0.0022355	126	-0.26	0.0961044			+				cryptochrome circadian clock 2(CRY2)
ENSG00000106415	GLCCI1	24	-1.33	8.15639e-05	110	-0.34	0.0341462							glucocorticoid induced 1(GLCCI1)
ENSG00000132405	TBC1D14	60	-1.32	9.56381e-06	392	-0.5	0.00021205			-	-	y		TBC1 domain family member 14(TBC1D14)
ENSG00000078687	TNRC6C	58	-1.32	7.31148e-06	242	-0.45	0.00150982			-	-	y		trinucleotide repeat containing 6C(TNRC6C)
ENSG00000155744	FAM126B	32	-1.32	0.000795148	100	-0.25	0.035533			+				family with sequence similarity 126 member B(FAM126B)
ENSG00000242247	ARFGAP3	10	-1.32	0.00415371	67	-0.35	0.0421575			-	-			ADP ribosylation factor GTPase activating protein 3(ARFGAP3)
ENSG00000145860	RNF145	35	-1.31	0.000857119	127	0.71	0.000149216			-	-		y	ring finger protein 145(RNF145)
ENSG00000100647	SUSD6	15	-1.31	0.00339312	25	-0.1	0.655381							sushi domain containing 6(SUSD6)
ENSG00000125450	NUP85	52	-1.31	0.000204008	165	-0.64	3.57853e-05			-	-	y		nucleoporin 85(NUP85)
ENSG00000118564	FBXL5	57	-1.31	0.000393021	116	0.5	0.000382932				-		y	F-box and leucine rich repeat protein 5(FBXL5)
ENSG00000123643	SLC36A1	126	-1.31	0.000492655	370	-0.02	0.930557		+	+			y	solute carrier family 36 member 1(SLC36A1)
ENSG00000213047	DENND1B	83	-1.31	5.86013e-06	340	-0.93	3.11602e-06				-	y		DENN domain containing 1B(DENND1B)
ENSG00000054654	SYNE2	16	-1.29	0.00109633	85	0.4	0.0641696						y	spectrin repeat containing nuclear envelope protein 2(SYNE2)
ENSG00000164074	ABHD18	87	-1.29	8.36148e-07	296	-0.3	0.0129921							abhydrolase domain containing 18(ABHD18)
ENSG00000168566	SNRNP48	23	-1.29	0.000250049	154	-0.26	0.0991951				-			small nuclear ribonucleoprotein U11/U12 subunit 48(SNRNP48)
ENSG00000114450	GNB4	43	-1.28	1.88484e-05	174	-0.34	0.0980047			-	-			G protein subunit beta 4(GNB4)
ENSG00000204138	PHACTR4	39	-1.28	0.000485554	146	-0.27	0.0620503				-		y	phosphatase and actin regulator 4(PHACTR4)
ENSG00000028116	VRK2	162	-1.27	1.98161e-05	889	-0.32	0.0716057			-	-			vaccinia related kinase 2(VRK2)
ENSG00000132670	PTPRA	1445	-1.27	2.98901e-05	8035	-0.42	0.000584555				-	y		protein tyrosine phosphatase, receptor type A(PTPRA)
ENSG00000139737	SLAIN1	36	-1.27	0.000114587	146	-0.46	0.00430643			-		y		SLAIN motif family member 1(SLAIN1)
ENSG00000063177	RPL18	140	-1.25	0.00118909	684	0.11	0.476903						y	ribosomal protein L18(RPL18)
ENSG00000117020	AKT3	9	-1.25	0.00492714	42	-0.09	0.635552							AKT serine/threonine kinase 3(AKT3)
ENSG00000165568	AKR1E2	194	-1.25	0.0032182	747	0.5	0.0165533				-		y	aldo-keto reductase family 1 member E2(AKR1E2)
ENSG00000100461	RBM23	332	-1.25	0.00102589	1085	-0.16	0.348655							RNA binding motif protein 23(RBM23)
ENSG00000108582	CPD	30	-1.25	0.00481789	144	0.24	0.410654							carboxypeptidase D(CPD)
ENSG00000197081	IGF2R	82	-1.25	0.000508845	231	-0.07	0.609212			+			y	insulin like growth factor 2 receptor(IGF2R)
ENSG00000075420	FNDC3B	32	-1.24	0.00254305	94	-0.12	0.569641				-			fibronectin type III domain containing 3B(FNDC3B)
ENSG00000135451	TROAP	105	-1.23	0.000148409	313	-0.43	0.00588602		+		-			trophinin associated protein(TROAP)
ENSG00000143614	GATAD2B	29	-1.23	0.000679511	83	-0.05	0.698407			+	-		y	GATA zinc finger domain containing 2B(GATAD2B)
ENSG00000145592	RPL37	409	-1.23	0.00025297	1788	0.12	0.422857				-		y	ribosomal protein L37(RPL37)
ENSG00000120158	RCL1	658	-1.22	4.30792e-05	1720	0.03	0.834503			-	-		y	RNA terminal phosphate cyclase like 1(RCL1)
ENSG00000186001	LRCH3	413	-1.22	9.68993e-05	2181	-0.38	0.00247392					y		leucine rich repeats and calponin homology domain containing 3(LRCH3)
ENSG00000217128	FNIP1	153	-1.21	1.71669e-06	583	-0.11	0.238741			-	-		y	folliculin interacting protein 1(FNIP1)
ENSG00000213719	CLIC1	53	-1.21	0.000242852	134	0.14	0.545194				-			chloride intracellular channel 1(CLIC1)
ENSG00000197756	RPL37A	522	-1.21	0.0013218	1517	0.12	0.434809			-	-		y	ribosomal protein L37a(RPL37A)
ENSG00000169375	SIN3A	47	-1.21	3.80913e-06	100	-0.12	0.338971			+			y	SIN3 transcription regulator family member A(SIN3A)
ENSG00000150076	CCDC7	34	-1.21	0.00397999	126	-0.46	0.00868763							coiled-coil domain containing 7(CCDC7)
ENSG00000102531	FNDC3A	85	-1.21	0.000303154	555	-0.31	0.0128868				-			fibronectin type III domain containing 3A(FNDC3A)
ENSG00000249693	THEGL	42	-1.2	0.000361766	141	-0.76	4.35976e-05				-	y		theg spermatid protein-like(THEGL)
ENSG00000042429	MED17	32	-1.2	0.00363761	139	0.26	0.0901755			+	-		y	mediator complex subunit 17(MED17)
ENSG00000135976	ANKRD36	71	-1.2	0.000422592	347	-0.55	0.000289388					y		ankyrin repeat domain 36(ANKRD36)
ENSG00000132604	TERF2	200	-1.2	0.000735876	1172	-0.12	0.425072				-		y	telomeric repeat binding factor 2(TERF2)
ENSG00000120519	SLC10A7	20	-1.2	0.00109373	120	-0.66	0.000193462				-	y		solute carrier family 10 member 7(SLC10A7)
ENSG00000021574	SPAST	115	-1.2	0.000137679	515	-0.5	1.32624e-05				-	y		spastin(SPAST)
ENSG00000144320	KIAA1715	1085	-1.2	1.77728e-06	5899	-0.39	0.00040723					y		lunapark, ER junction formation factor(LNPK)
ENSG00000105640	RPL18A	404	-1.2	0.000289476	2064	-0.21	0.156341						y	ribosomal protein L18a(RPL18A)
ENSG00000093010	COMT	29	-1.19	0.00154313	115	0.6	0.00044112			-	-		y	catechol-O-methyltransferase(COMT)
ENSG00000074201	CLNS1A	192	-1.19	0.000672086	1039	-0.33	0.0180399			-	-			chloride nucleotide-sensitive channel 1A(CLNS1A)
ENSG00000128944	KNSTRN	52	-1.18	1.02497e-05	216	-0.45	0.00231191					y		kinetochore localized astrin/SPAG5 binding protein(KNSTRN)
ENSG00000079616	KIF22	71	-1.18	0.00358193	323	-0.12	0.58233				-			kinesin family member 22(KIF22)
ENSG00000118762	PKD2	37	-1.18	0.000455639	124	-0.23	0.0996906				-		y	polycystin 2, transient receptor potential cation channel(PKD2)
ENSG00000080503	SMARCA2	22	-1.17	0.000127912	76	-0.04	0.753325			-	-		y	SWI/SNF related, matrix associated, actin dependent regulator of chromatin, subfamily a, member 2(SMARCA2)
ENSG00000177954	RPS27	534	-1.17	0.00257602	2037	0.27	0.151493			-	-		y	ribosomal protein S27(RPS27)
ENSG00000159086	PAXBP1	27	-1.17	0.000115154	105	-0.11	0.342943						y	PAX3 and PAX7 binding protein 1(PAXBP1)
ENSG00000126883	NUP214	55	-1.17	0.000227966	125	-0.27	0.0297976							nucleoporin 214(NUP214)
ENSG00000149260	CAPN5	77	-1.16	0.00302502	199	-0.62	0.00500957			-		y		calpain 5(CAPN5)
ENSG00000113845	TIMMDC1	42	-1.16	0.00173783	260	-0.31	0.0434588							translocase of inner mitochondrial membrane domain containing 1(TIMMDC1)
ENSG00000148303	RPL7A	579	-1.15	0.000363531	1830	-0.01	0.957583			-			y	ribosomal protein L7a(RPL7A)
ENSG00000101040	ZMYND8	705	-1.15	5.86169e-06	3059	-0.32	0.0252037							zinc finger MYND-type containing 8(ZMYND8)
ENSG00000185104	FAF1	127	-1.15	0.00129384	645	-0.22	0.099596				-		y	Fas associated factor 1(FAF1)
ENSG00000276234	TADA2A	45	-1.15	0.000900571	261	-0.61	2.05558e-05				-	y		transcriptional adaptor 2A(TADA2A)
ENSG00000156958	GALK2	29	-1.14	0.00395893	114	-0.03	0.820291				-		y	galactokinase 2(GALK2)
ENSG00000086062	B4GALT1	21	-1.14	0.00258962	55	0.11	0.648506				-			beta-1,4-galactosyltransferase 1(B4GALT1)
ENSG00000152270	PDE3B	109	-1.14	5.20148e-05	521	-0.86	6.75519e-09				-	y		phosphodiesterase 3B(PDE3B)
ENSG00000037474	NSUN2	28	-1.13	0.000691097	205	-0.18	0.298813			-				NOP2/Sun RNA methyltransferase family member 2(NSUN2)
ENSG00000165521	EML5	32	-1.12	0.000496907	86	-0.28	0.12707							echinoderm microtubule associated protein like 5(EML5)
ENSG00000088038	CNOT3	22	-1.12	0.000920817	68	-0.13	0.376609				-			CCR4-NOT transcription complex subunit 3(CNOT3)
ENSG00000198162	MAN1A2	1987	-1.12	0.00033517	9185	-0.47	0.000233225					y		mannosidase alpha class 1A member 2(MAN1A2)
ENSG00000204842	ATXN2	182	-1.12	6.40662e-06	878	-0.75	2.97516e-09					y		ataxin 2(ATXN2)
ENSG00000138336	TET1	20	-1.12	0.000617007	42	-0.28	0.068771							tet methylcytosine dioxygenase 1(TET1)
ENSG00000129003	VPS13C	149	-1.12	0.00233582	964	-0.45	0.00172081				-	y		vacuolar protein sorting 13 homolog C(VPS13C)
ENSG00000142534	RPS11	5146	-1.11	5.25575e-06	20778	-0.09	0.530306						y	ribosomal protein S11(RPS11)
ENSG00000103148	NPRL3	1145	-1.11	0.000221296	5141	0.22	0.490052			+	-			NPR3 like, GATOR1 complex subunit(NPRL3)
ENSG00000166441	RPL27A	843	-1.11	0.000144686	2630	-0.1	0.493079			-			y	ribosomal protein L27a(RPL27A)
ENSG00000152763	WDR78	47	-1.11	0.00253378	338	-0.58	0.000444664					y		WD repeat domain 78(WDR78)
ENSG00000133226	SRRM1	30	-1.11	0.00123427	90	-0.17	0.18555			-	-		y	serine and arginine repetitive matrix 1(SRRM1)
ENSG00000160087	UBE2J2	22	-1.1	0.00117092	133	0.23	0.116044				-		y	ubiquitin conjugating enzyme E2 J2(UBE2J2)
ENSG00000183255	PTTG1IP	70	-1.1	0.000231574	230	-0.18	0.189529			+			y	pituitary tumor-transforming 1 interacting protein(PTTG1IP)
ENSG00000065526	SPEN	43	-1.1	6.48198e-05	175	-0.27	0.00444443			-		y		spen family transcriptional repressor(SPEN)
ENSG00000135387	CAPRIN1	151	-1.1	3.51007e-05	648	-0.19	0.0934722			-	-		y	cell cycle associated protein 1(CAPRIN1)
ENSG00000106868	SUSD1	91	-1.09	0.00105132	412	-0.48	0.00267123			-		y		sushi domain containing 1(SUSD1)
ENSG00000141076	CIRH1A	67	-1.09	2.3872e-05	225	-0.27	0.0748804			-				UTP4, small subunit processome component(UTP4)
ENSG00000137656	BUD13	11	-1.09	0.00432554	41	-0.14	0.388972				-			BUD13 homolog(BUD13)
ENSG00000086598	TMED2	135	-1.09	0.00193642	736	-0.28	0.106897				-			transmembrane p24 trafficking protein 2(TMED2)
ENSG00000116489	CAPZA1	83	-1.08	0.0033427	464	-0.15	0.262265				-		y	capping actin protein of muscle Z-line alpha subunit 1(CAPZA1)
ENSG00000158545	ZC3H18	18	-1.08	0.00459351	45	-0.35	0.0141956				-			zinc finger CCCH-type containing 18(ZC3H18)
ENSG00000132680	KIAA0907	59	-1.08	0.00149741	301	-0.63	5.0654e-05				-	y		KIAA0907(KIAA0907)
ENSG00000185236	RAB11B	204	-1.08	0.00160052	700	-0.13	0.408808			+	-			RAB11B, member RAS oncogene family(RAB11B)
ENSG00000104047	DTWD1	22	-1.08	0.00508144	137	-0.2	0.193974			-	-			DTW domain containing 1(DTWD1)
ENSG00000153147	SMARCA5	1146	-1.08	0.00294087	5860	-0.07	0.661306			-	-			SWI/SNF related, matrix associated, actin dependent regulator of chromatin, subfamily a, member 5(SMARCA5)
ENSG00000143514	TP53BP2	59	-1.08	0.000580106	244	-0.32	0.011677			-				tumor protein p53 binding protein 2(TP53BP2)
ENSG00000140443	IGF1R	30	-1.08	0.00335389	106	0.06	0.690634			-			y	insulin like growth factor 1 receptor(IGF1R)
ENSG00000099783	HNRNPM	291	-1.08	0.00222746	2095	-0.18	0.192114				-			heterogeneous nuclear ribonucleoprotein M(HNRNPM)
ENSG00000131374	TBC1D5	162	-1.08	8.98172e-06	792	-0.05	0.76602			-	-		y	TBC1 domain family member 5(TBC1D5)
ENSG00000140612	SEC11A	39	-1.07	0.000822543	284	-0.39	0.00234251			-	-	y		SEC11 homolog A, signal peptidase complex subunit(SEC11A)
ENSG00000120690	ELF1	141	-1.07	0.000587736	597	-0.45	0.000265809			-	+	y		E74 like ETS transcription factor 1(ELF1)
ENSG00000146414	SHPRH	36	-1.07	0.00153162	221	-0.49	0.00323093			-	-	y		SNF2 histone linker PHD RING helicase(SHPRH)
ENSG00000121152	NCAPH	99	-1.07	0.000779952	490	-0.2	0.123614				-		y	non-SMC condensin I complex subunit H(NCAPH)
ENSG00000158636	C11orf30	183	-1.07	1.99467e-06	817	-0.19	0.0753068			-	-		y	EMSY, BRCA2 interacting transcriptional repressor(EMSY)
ENSG00000071794	HLTF	122	-1.07	1.67464e-05	602	-0.28	0.0222267			-				helicase like transcription factor(HLTF)
ENSG00000175305	CCNE2	38	-1.06	0.00497514	223	-0.37	0.030076				-			cyclin E2(CCNE2)
ENSG00000168803	ADAL	48	-1.06	0.00495234	385	-0.47	0.00194609				-	y		adenosine deaminase like(ADAL)
ENSG00000095015	MAP3K1	98	-1.05	1.53794e-05	432	-0.43	0.000399416			-		y		mitogen-activated protein kinase kinase kinase 1(MAP3K1)
ENSG00000142541	RPL13A	565	-1.05	0.0032854	2169	0.37	0.0163836			-	-		y	ribosomal protein L13a(RPL13A)
ENSG00000137073	UBAP2	1287	-1.05	0.000117646	5487	-0.48	0.00014174					y		ubiquitin associated protein 2(UBAP2)
ENSG00000143947	RPS27A	249	-1.05	0.00138562	1065	0.35	0.0746835			-			y	ribosomal protein S27a(RPS27A)
ENSG00000197442	MAP3K5	29	-1.05	0.000152946	121	0.05	0.732348						y	mitogen-activated protein kinase kinase kinase 5(MAP3K5)
ENSG00000229117	RPL41	2852	-1.04	0.00047036	5472	-0.31	0.0434336				-			ribosomal protein L41(RPL41)
ENSG00000163931	TKT	46	-1.04	0.003597	170	-0.16	0.483772			-	-			transketolase(TKT)
ENSG00000164252	AGGF1	210	-1.04	0.00239866	1569	-0.27	0.0527723				-			angiogenic factor with G-patch and FHA domains 1(AGGF1)
ENSG00000151503	NCAPD3	27	-1.03	0.00459676	85	-0.26	0.0939323				-			non-SMC condensin II complex subunit D3(NCAPD3)
ENSG00000114391	RPL24	375	-1.03	0.000118595	1229	0.05	0.765076						y	ribosomal protein L24(RPL24)
ENSG00000181826	RELL1	186	-1.02	0.00464603	834	-0.5	0.00406469			-	-	y		RELT like 1(RELL1)
ENSG00000198755	RPL10A	18	-1.02	0.0027553	169	0.55	0.0642911			-	-			ribosomal protein L10a(RPL10A)
ENSG00000196367	TRRAP	45	-1.02	0.000208253	198	-0.08	0.564618				-		y	transformation/transcription domain associated protein(TRRAP)
ENSG00000144580	RQCD1	22	-1.02	0.00136632	116	-0.29	0.0484176			-	-			CCR4-NOT transcription complex subunit 9(CNOT9)
ENSG00000121542	SEC22A	18	-1.02	0.00230432	56	-0.92	6.27782e-08				-	y		SEC22 homolog A, vesicle trafficking protein(SEC22A)
ENSG00000105926	MPP6	677	-1.02	4.02011e-05	2639	-0.26	0.0083896		-		-			membrane palmitoylated protein 6(MPP6)
ENSG00000068885	IFT80	49	-1.02	0.000257375	205	-0.45	0.00143398					y		intraflagellar transport 80(IFT80)
ENSG00000162769	FLVCR1	110	-1.02	0.00324727	521	-0.31	0.00805129			-				feline leukemia virus subgroup C cellular receptor 1(FLVCR1)
ENSG00000135775	COG2	80	-1.02	3.99694e-05	289	-0.01	0.959643						y	component of oligomeric golgi complex 2(COG2)
ENSG00000165480	SKA3	605	-1.01	0.000922327	2608	-0.45	0.000387081				-	y		spindle and kinetochore associated complex subunit 3(SKA3)
ENSG00000118655	DCLRE1B	28	-1.01	0.00252228	97	-0.54	0.000621934					y		DNA cross-link repair 1B(DCLRE1B)
ENSG00000148516	ZEB1	143	-1.01	0.000352993	829	-0.33	0.021579			-				zinc finger E-box binding homeobox 1(ZEB1)
ENSG00000143643	TTC13	64	-1.01	0.00341753	321	-0.32	0.024005			-				tetratricopeptide repeat domain 13(TTC13)
ENSG00000067533	RRP15	40	-1.01	0.00357353	77	-0.43	0.0286051			-				ribosomal RNA processing 15 homolog(RRP15)
ENSG00000182899	RPL35A	1433	-1	0.000624279	5755	0.43	0.00742939				-		y	ribosomal protein L35a(RPL35A)
ENSG00000177600	RPLP2	2368	-1	0.000601447	4146	0.04	0.81687							ribosomal protein lateral stalk subunit P2(RPLP2)
ENSG00000113615	SEC24A	40	-1	0.00187135	201	-0.42	6.12645e-05					y		SEC24 homolog A, COPII coat complex component(SEC24A)
ENSG00000157837	SPPL3	206	-1	9.52442e-05	1104	-0.56	1.11455e-05				+	y		signal peptide peptidase like 3(SPPL3)
ENSG00000171105	INSR	41	-1	0.00445509	138	-0.01	0.963924			-	-			insulin receptor(INSR)
ENSG00000106261	ZKSCAN1	295	-0.99	0.00155951	1342	-0.29	0.039155							zinc finger with KRAB and SCAN domains 1(ZKSCAN1)
ENSG00000113387	SUB1	24	-0.99	0.00151005	93	0.13	0.574768							SUB1 homolog, transcriptional regulator(SUB1)
ENSG00000102781	KATNAL1	86	-0.99	0.00347508	388	-0.78	2.9144e-05				-	y		katanin catalytic subunit A1 like 1(KATNAL1)
ENSG00000145332	KLHL8	63	-0.98	0.000341816	480	-0.49	0.00147702			-		y		kelch like family member 8(KLHL8)
ENSG00000176124	DLEU1	30	-0.98	0.00290616	70	0.06	0.761002				-			deleted in lymphocytic leukemia 1(DLEU1)
ENSG00000183814	LIN9	78	-0.97	0.00213457	415	-0.08	0.592344				-			lin-9 DREAM MuvB core complex component(LIN9)
ENSG00000122026	RPL21	6159	-0.97	8.28255e-07	37174	0.18	0.267583				+		y	ribosomal protein L21(RPL21)
ENSG00000107929	LARP4B	33	-0.97	0.00250239	151	-0.46	0.00195318					y		La ribonucleoprotein domain family member 4B(LARP4B)
ENSG00000109046	WSB1	76	-0.97	1.6817e-05	281	-0.37	0.00124881				-	y		WD repeat and SOCS box containing 1(WSB1)
ENSG00000184708	EIF4ENIF1	39	-0.97	0.00516513	183	-0.02	0.919801			-	-			eukaryotic translation initiation factor 4E nuclear import factor 1(EIF4ENIF1)
ENSG00000033800	PIAS1	183	-0.96	0.000338209	932	-0.2	0.0781224			-	-		y	protein inhibitor of activated STAT 1(PIAS1)
ENSG00000204628	GNB2L1	272	-0.96	0.00128321	1618	0.19	0.184318			-			y	receptor for activated C kinase 1(RACK1)
ENSG00000196961	AP2A1	1868	-0.96	0.00197494	4605	0.35	0.0238759		+	+			y	adaptor related protein complex 2 alpha 1 subunit(AP2A1)
ENSG00000152240	HAUS1	82	-0.95	0.00185049	438	-0.52	0.000341332			-	-	y		HAUS augmin like complex subunit 1(HAUS1)
ENSG00000103544	C16orf62	48	-0.95	0.000895557	176	0.07	0.652359			-	-		y	chromosome 16 open reading frame 62(C16orf62)
ENSG00000158161	EYA3	95	-0.95	0.000622699	673	-0.66	2.69218e-06					y		EYA transcriptional coactivator and phosphatase 3(EYA3)
ENSG00000143207	RFWD2	28	-0.95	0.00507901	145	-0.4	0.00635635				-			ring finger and WD repeat domain 2(RFWD2)
ENSG00000004487	KDM1A	103	-0.95	0.00126088	425	-0.36	0.0070506			-	-			lysine demethylase 1A(KDM1A)
ENSG00000058804	NDC1	117	-0.95	0.000190617	377	-0.3	0.00822824							NDC1 transmembrane nucleoporin(NDC1)
ENSG00000101109	STK4	62	-0.95	0.00247723	239	-0.17	0.13743			-	-			serine/threonine kinase 4(STK4)
ENSG00000116668	SWT1	2024	-0.95	0.000947708	12312	-0.62	1.14999e-05			+	-	y		SWT1, RNA endoribonuclease homolog(SWT1)
ENSG00000138668	HNRNPD	71	-0.95	0.000326869	259	-0.3	0.00561594					y		heterogeneous nuclear ribonucleoprotein D(HNRNPD)
ENSG00000137075	RNF38	149	-0.94	0.000596732	576	-0.71	5.80533e-06				-	y		ring finger protein 38(RNF38)
ENSG00000100749	VRK1	2457	-0.94	0.000281475	8161	-0.11	0.509475				-			vaccinia related kinase 1(VRK1)
ENSG00000132842	AP3B1	95	-0.94	0.00345602	415	-0.44	6.05647e-05			-	-	y		adaptor related protein complex 3 beta 1 subunit(AP3B1)
ENSG00000082438	COBLL1	148	-0.94	6.2561e-06	331	-0.3	0.0385716				-			cordon-bleu WH2 repeat protein like 1(COBLL1)
ENSG00000048991	R3HDM1	160	-0.93	2.97112e-06	772	-0.58	2.34375e-05			-	-	y		R3H domain containing 1(R3HDM1)
ENSG00000196911	KPNA5	66	-0.93	0.00289066	474	-0.29	0.0492067			-				karyopherin subunit alpha 5(KPNA5)
ENSG00000116984	MTR	119	-0.93	0.000502618	425	-0.15	0.281956			-	-			5-methyltetrahydrofolate-homocysteine methyltransferase(MTR)
ENSG00000164292	RHOBTB3	611	-0.93	0.00212635	2788	-0.51	4.08246e-05			-		y		Rho related BTB domain containing 3(RHOBTB3)
ENSG00000079134	THOC1	22	-0.92	0.00243433	139	-0.42	0.000663399			-	-	y		THO complex 1(THOC1)
ENSG00000144468	RHBDD1	1549	-0.92	0.000389129	5686	-0.04	0.750933			-			y	rhomboid domain containing 1(RHBDD1)
ENSG00000082996	RNF13	259	-0.91	0.00048881	1255	-0.51	4.14406e-06					y		ring finger protein 13(RNF13)
ENSG00000165502	RPL36AL	215	-0.91	0.00113289	882	-0.3	0.0356083			-	-			ribosomal protein L36a like(RPL36AL)
ENSG00000121892	PDS5A	479	-0.91	0.00136433	1979	-0.2	0.154704				-			PDS5 cohesin associated factor A(PDS5A)
ENSG00000106462	EZH2	233	-0.91	0.00306972	1053	-0.39	0.00511091			-	-	y		enhancer of zeste 2 polycomb repressive complex 2 subunit(EZH2)
ENSG00000134283	PPHLN1	79	-0.9	0.00133635	357	-0.68	1.26357e-06					y		periphilin 1(PPHLN1)
ENSG00000156017	CARNMT1	79	-0.9	0.000285842	538	-0.27	0.0199396							carnosine N-methyltransferase 1(CARNMT1)
ENSG00000163328	GPR155	36	-0.9	0.00362631	77	0.03	0.837			-				G protein-coupled receptor 155(GPR155)
ENSG00000134851	TMEM165	132	-0.9	0.00015892	527	-0.14	0.326024				-			transmembrane protein 165(TMEM165)
ENSG00000111605	CPSF6	337	-0.9	5.07076e-06	441	-0.55	0.00101039				-	y		cleavage and polyadenylation specific factor 6(CPSF6)
ENSG00000183137	CEP57L1	379	-0.89	0.00321545	1582	-0.85	8.72165e-10			-	-	y		centrosomal protein 57 like 1(CEP57L1)
ENSG00000138750	NUP54	245	-0.89	0.00247246	1154	-0.47	0.000297977			-	-	y		nucleoporin 54(NUP54)
ENSG00000115232	ITGA4	369	-0.89	0.000190338	1242	-0.31	0.0166737			-	-			integrin subunit alpha 4(ITGA4)
ENSG00000115827	DCAF17	116	-0.88	0.00191561	497	-0.44	0.00356398			-	-	y		DDB1 and CUL4 associated factor 17(DCAF17)
ENSG00000165819	METTL3	41	-0.88	0.00286845	243	-0.38	0.0592233			-				methyltransferase like 3(METTL3)
ENSG00000104064	GABPB1	103	-0.87	0.000485776	449	-0.19	0.0559944				-		y	GA binding protein transcription factor beta subunit 1(GABPB1)
ENSG00000112306	RPS12	11675	-0.87	0.00305571	35970	0.23	0.104918				-		y	ribosomal protein S12(RPS12)
ENSG00000143970	ASXL2	79	-0.87	0.000843132	362	-0.33	0.00643082							additional sex combs like 2, transcriptional regulator(ASXL2)
ENSG00000117054	ACADM	62	-0.86	0.00295386	316	-0.39	0.00110402			-	-	y		acyl-CoA dehydrogenase, C-4 to C-12 straight chain(ACADM)
ENSG00000125686	MED1	109	-0.86	3.83687e-05	593	-0.45	7.41194e-05					y		mediator complex subunit 1(MED1)
ENSG00000055211	GINM1	42	-0.86	0.00270181	249	-0.41	0.00209826					y		glycoprotein integral membrane 1(GINM1)
ENSG00000151304	SRFBP1	75	-0.86	0.000371834	333	-0.59	3.70217e-06			-		y		serum response factor binding protein 1(SRFBP1)
ENSG00000122779	TRIM24	112	-0.86	0.00195039	498	-0.26	0.0135595			-				tripartite motif containing 24(TRIM24)
ENSG00000170802	FOXN2	42	-0.86	0.000745995	193	-0.32	0.00671823				-			forkhead box N2(FOXN2)
ENSG00000272886	DCP1A	38	-0.86	0.000343965	109	-0.2	0.135748			-	-			decapping mRNA 1A(DCP1A)
ENSG00000127022	CANX	187	-0.86	0.00115154	799	-0.18	0.0807515			-	-		y	calnexin(CANX)
ENSG00000131051	RBM39	680	-0.86	0.000994502	3586	-0.23	0.0242009				-			RNA binding motif protein 39(RBM39)
ENSG00000059758	CDK17	101	-0.85	0.00299544	823	-0.56	2.63009e-05			+		y		cyclin dependent kinase 17(CDK17)
ENSG00000104218	CSPP1	394	-0.85	0.000214392	2087	-0.37	0.00317175				-	y		centrosome and spindle pole associated protein 1(CSPP1)
ENSG00000171109	MFN1	62	-0.85	0.00374621	238	-0.1	0.300393						y	mitofusin 1(MFN1)
ENSG00000153046	CDYL	1608	-0.85	0.0021159	9039	-0.23	0.151087			-				chromodomain Y-like(CDYL)
ENSG00000136732	GYPC	22282	-0.84	0.00161962	76807	-0.1	0.496542		+	+	-			glycophorin C (Gerbich blood group)(GYPC)
ENSG00000124177	CHD6	74	-0.84	0.00259375	411	-0.21	0.0923717			-	-			chromodomain helicase DNA binding protein 6(CHD6)
ENSG00000011426	ANLN	86	-0.84	0.00233136	437	-0.35	0.00537808				-	y		anillin actin binding protein(ANLN)
ENSG00000101557	USP14	144	-0.84	6.28557e-05	586	-0.35	0.0121552				-			ubiquitin specific peptidase 14(USP14)
ENSG00000204130	RUFY2	120	-0.84	0.00149236	776	-0.23	0.0589016				-			RUN and FYVE domain containing 2(RUFY2)
ENSG00000146263	MMS22L	82	-0.83	0.00459955	411	-0.48	1.54904e-06				-	y		MMS22 like, DNA repair protein(MMS22L)
ENSG00000132466	ANKRD17	550	-0.83	0.000722698	817	-0.18	0.143473							ankyrin repeat domain 17(ANKRD17)
ENSG00000166471	TMEM41B	54	-0.83	0.000819424	281	-0.53	7.26356e-05				-	y		transmembrane protein 41B(TMEM41B)
ENSG00000083544	TDRD3	73	-0.82	0.0019075	356	-0.26	0.0508329			-	-			tudor domain containing 3(TDRD3)
ENSG00000062650	WAPL	290	-0.82	0.000394903	1061	-0.2	0.0199893							WAPL cohesin release factor(WAPL)
ENSG00000125386	FAM193A	100	-0.82	0.000359795	313	-0.12	0.371996			-				family with sequence similarity 193 member A(FAM193A)
ENSG00000165501	LRR1	142	-0.82	0.000345001	500	-0.49	4.28263e-06				-	y		leucine rich repeat protein 1(LRR1)
ENSG00000124523	SIRT5	75	-0.81	0.00310941	614	-0.28	0.0761596				-			sirtuin 5(SIRT5)
ENSG00000026508	CD44	293	-0.81	0.00281377	1199	-0.33	0.01056			+	-			CD44 molecule (Indian blood group)(CD44)
ENSG00000160633	SAFB	73	-0.81	0.00429385	319	-0.27	0.0120503			-	-			scaffold attachment factor B(SAFB)
ENSG00000137807	KIF23	99	-0.81	0.00182805	579	-0.42	0.00173109				-	y		kinesin family member 23(KIF23)
ENSG00000177463	NR2C2	60	-0.8	0.00143333	247	-0.1	0.421491			-	-			nuclear receptor subfamily 2 group C member 2(NR2C2)
ENSG00000183576	SETD3	466	-0.8	0.000272751	2534	-0.1	0.506917				-			SET domain containing 3(SETD3)
ENSG00000110435	PDHX	130	-0.8	0.00130981	350	-0.31	0.0098884			-				pyruvate dehydrogenase complex component X(PDHX)
ENSG00000163913	IFT122	56	-0.8	0.00447875	236	-0.05	0.721458			-	-			intraflagellar transport 122(IFT122)
ENSG00000116044	NFE2L2	450	-0.79	0.0015496	2477	-0.3	0.0115467			+				nuclear factor, erythroid 2 like 2(NFE2L2)
ENSG00000109920	FNBP4	61	-0.79	0.00436261	350	-0.34	0.00233099				-	y		formin binding protein 4(FNBP4)
ENSG00000075568	TMEM131	85	-0.79	0.00310698	463	-0.35	0.00222105					y		transmembrane protein 131(TMEM131)
ENSG00000138802	SEC24B	308	-0.79	2.31563e-05	1019	-0.41	1.20849e-05					y		SEC24 homolog B, COPII coat complex component(SEC24B)
ENSG00000156482	RPL30	1907	-0.79	0.00376174	9795	-0.33	0.0336184							ribosomal protein L30(RPL30)
ENSG00000126858	RHOT1	534	-0.79	0.00280054	2453	-0.43	0.000676855					y		ras homolog family member T1(RHOT1)
ENSG00000136104	RNASEH2B	164	-0.79	0.00170189	723	-0.17	0.137558			-	-			ribonuclease H2 subunit B(RNASEH2B)
ENSG00000142599	RERE	143	-0.78	0.00245038	503	-0.57	0.000336517					y		arginine-glutamic acid dipeptide repeats(RERE)
ENSG00000142676	RPL11	939	-0.78	0.00259863	2850	0.07	0.604214			-			y	ribosomal protein L11(RPL11)
ENSG00000153774	CFDP1	50	-0.78	0.00094502	198	-0.37	0.00109148				-	y		craniofacial development protein 1(CFDP1)
ENSG00000040199	PHLPP2	878	-0.77	5.2253e-05	3595	-0.26	0.0102047			+				PH domain and leucine rich repeat protein phosphatase 2(PHLPP2)
ENSG00000118058	KMT2A	59	-0.77	0.00368207	206	-0.05	0.567967						y	lysine methyltransferase 2A(KMT2A)
ENSG00000115966	ATF2	251	-0.76	0.00103107	1194	-0.27	0.0182678							activating transcription factor 2(ATF2)
ENSG00000137145	DENND4C	77	-0.76	0.00280548	297	-0.32	0.00272137					y		DENN domain containing 4C(DENND4C)
ENSG00000175470	PPP2R2D	54	-0.74	0.0045363	261	0.13	0.203981				-		y	protein phosphatase 2 regulatory subunit Bdelta(PPP2R2D)
ENSG00000141664	ZCCHC2	373	-0.74	0.00432346	1795	0.02	0.877027			+	-			zinc finger CCHC-type containing 2(ZCCHC2)
ENSG00000157107	FCHO2	1734	-0.74	0.00449137	6842	-0.18	0.123314			+				FCH domain only 2(FCHO2)
ENSG00000120802	TMPO	69	-0.73	0.00189149	308	-0.77	1.47931e-08				-	y		thymopoietin(TMPO)
ENSG00000078142	PIK3C3	363	-0.73	0.00121015	1334	-0.41	0.000218864				-	y		phosphatidylinositol 3-kinase catalytic subunit type 3(PIK3C3)
ENSG00000176208	ATAD5	306	-0.73	0.00237079	1155	-0.27	0.0430104			-	-			ATPase family, AAA domain containing 5(ATAD5)
ENSG00000225830	ERCC6	116	-0.73	0.00386541	461	-0.63	2.2172e-05			+	-	y		ERCC excision repair 6, chromatin remodeling factor(ERCC6)
ENSG00000005810	MYCBP2	77	-0.73	0.000788987	269	-0.39	4.23169e-05					y		MYC binding protein 2, E3 ubiquitin protein ligase(MYCBP2)
ENSG00000032742	IFT88	69	-0.72	0.00472878	305	-0.36	0.00123622					y		intraflagellar transport 88(IFT88)
ENSG00000005483	KMT2E	680	-0.72	0.00225867	2460	-0.32	0.000442385					y		lysine methyltransferase 2E(KMT2E)
ENSG00000134057	CCNB1	78	-0.72	0.00266517	728	-0.83	2.01515e-07				-	y		cyclin B1(CCNB1)
ENSG00000118007	STAG1	174	-0.72	0.000150811	853	-0.18	0.117041			-	-			stromal antigen 1(STAG1)
ENSG00000172809	RPL38	1712	-0.71	0.00473991	4496	-0.04	0.803438							ribosomal protein L38(RPL38)
ENSG00000137804	NUSAP1	756	-0.7	0.00221436	3451	-0.18	0.238147		+		-			nucleolar and spindle associated protein 1(NUSAP1)
ENSG00000033627	ATP6V0A1	294	-0.7	0.0050386	1539	-0.45	3.20577e-05					y		ATPase H+ transporting V0 subunit A1(ATP6V0A1)
ENSG00000117868	ESYT2	96	-0.7	0.00422451	615	-0.41	0.00241692			-	-	y		extended synaptotagmin 2(ESYT2)
ENSG00000256269	HMBS	401	-0.69	0.00154927	976	-0.82	8.98696e-05		+	+	-	y		hydroxymethylbilane synthase(HMBS)
ENSG00000065978	YBX1	13969	-0.69	0.00336954	52930	-0.07	0.6377							Y-box binding protein 1(YBX1)
ENSG00000009413	REV3L	101	-0.68	0.00248084	456	-0.36	0.000588708					y		REV3 like, DNA directed polymerase zeta catalytic subunit(REV3L)
ENSG00000127483	HP1BP3	1787	-0.68	0.000802157	9162	-0.31	0.00773877				-			heterochromatin protein 1 binding protein 3(HP1BP3)
ENSG00000050748	MAPK9	67	-0.67	0.00458802	237	-0.12	0.364014				-			mitogen-activated protein kinase 9(MAPK9)
ENSG00000072736	NFATC3	588	-0.66	0.000197337	1789	-0.13	0.333362							nuclear factor of activated T-cells 3(NFATC3)
ENSG00000169621	APLF	311	-0.65	0.00182865	1458	-0.05	0.592637			+			y	prokineticin receptor 1(PROKR1)
ENSG00000078403	MLLT10	119	-0.64	0.00425906	525	-0.28	0.00904865			-	-			myeloid/lymphoid or mixed-lineage leukemia; translocated to, 10(MLLT10)
ENSG00000154845	PPP4R1	94	-0.62	0.00412067	302	-0.26	0.118878			-	-			protein phosphatase 4 regulatory subunit 1(PPP4R1)
ENSG00000001629	ANKIB1	229	-0.6	0.00379438	973	-0.13	0.231283							ankyrin repeat and IBR domain containing 1(ANKIB1)
ENSG00000147526	TACC1	107	-0.57	0.00423677	367	-0.15	0.291563			-	-			transforming acidic coiled-coil containing protein 1(TACC1)
ENSG00000171634	BPTF	1049	-0.55	0.00374132	2450	-0.2	0.0272009			-	-			bromodomain PHD finger transcription factor(BPTF)
Supplemental Table 2. Genes with decreased expression level in hemoglobin SS reticulocytes from SCA versus hemoglobin AA reticulocytes from control African Americans.

## Sheet: STable3
Direction in SCA (#gene)	Category	Term	Genes	Fold Enrichment	PValue	Benjamini
expression increased in SCA (741)	GO_BP	GO:0006511~ubiquitin-dependent protein catabolic process	USP12,RNF144A,PINK1,UBR4,TOPORS,ATXN3,UBE2B,ARIH1,RC3H2,TRIP12,NUB1,RBX1,UBE2G2,RNF19A,RNF6,MDM2,RNF11,USP47,RNF20,USP4,NTAN1,FBXL4,RC3H1,ARIH2,USP15,UBE3B,NEDD4L,UBE2H,CYLD,AMFR,RNF14,USP24,FEM1A,UBE4B	2.37475	5.24439e-06	0.0154762
	GO_CC	GO:0000151~ubiquitin ligase complex	RNF144A,UBR2,GID8,RMND5A,WDR26,RNF11,RNF20,FBXL4,FBXO9,TOPORS,UBAC1,ARIH2,DCUN1D5,ARIH1,YPEL5,AMFR,RNF14,FEM1A,UBE4B,RNF19A,DCUN1D1	3.23553	5.24725e-06	0.00327428
	GO_CC	GO:0010494~cytoplasmic stress granule	PUM2,EIF4G1,EIF2S1,CSDE1,MBNL1,RC3H1,IGF2BP2,DDX6,DYRK3,DAZAP2,RC3H2,HNRNPK,PABPC1,LSM14A,ZNFX1	3.26086	0.000154127	0.0320583
	GO_CC	GO:0005844~polysome	UPF2,UNK,RWDD1,EIF2AK4,EIF4G1,EIF2S1,HDLBP,MSI2,CALR	4.92502	0.000310127	0.0426446
	GO_CC	GO:0031201~SNARE complex	STX7,NAPB,VTI1B,NAPG,STX18,GOSR2,SNX4,VAMP4,STX16,STX17	4.17619	0.000458643	0.0427883
	GO_CC	GO:0005776~autophagosome	WIPI2,TMEM230,BECN1,OPTN,HTT,ATG9A,STX17,GABARAPL1,NBR1,PIP4K2A,MAP1LC3B,ATG14,GABARAPL2	3.27466	0.000479997	0.0427883
	KEGG	hsa04137:Mitophagy - animal	BECN1,BCL2L13,OPTN,BNIP3L,PINK1,USP15,ATG9A,CITED2,FOXO3,GABARAPL1,NBR1,TBC1D15,TAX1BP1,NRAS,MAP1LC3B,CSNK2A1,GABARAPL2	4.34566	8.25562e-07	0.000238587
	KEGG	hsa04140:Autophagy - animal	WIPI2,BECN1,MAPK1,RB1CC1,CTSL,EIF2S1,MAP3K7,ATG13,PTEN,STK11,ATG9A,STX17,GABARAPL1,EIF2AK4,TANK,PIK3CA,NRAS,MAP1LC3B,ATG14,AKT2,GABARAPL2,RPS6KB1	2.87938	1.64984e-05	0.00238402
	KEGG	hsa04211:Longevity regulating pathway	RB1CC1,CREB1,SESN1,ADIPOR1,PRKAB2,ATG13,STK11,FOXO3,SOD2,PIK3CA,NRAS,CAT,SESN3,AKT2,RPS6KB1	3.36167	0.000100914	0.0097214
expression decreased in SCA (485)	GO_BP	GO:0002181~cytoplasmic translation	RPL35A,RPS3,RPS29,RPL37,RPS13,RPS12,RPL37A,RPLP2,RPS26,RPL13A,RPL41,RPL30,RPL18,RPL38,RPL7A,RPL10A,RPS27,FAU,RPL24,RPL27A,RPS27A,GNB2L1,RPL21,RPS11,RPL11,RPL18A	7.53383	1.58504e-15	4.15913e-12
	GO_BP	GO:0006412~translation	RPL35A,RPS3,RPS29,MRPL35,RPL37,RPS13,RPS12,RPL37A,RPLP2,RPS26,RPL13A,RPL41,RPL30,RPL18,RPL38,RPL3L,RPL7A,RPL36AL,EIF4ENIF1,RPL10A,RPS27,FAU,RPL24,RPL27A,RPS27A,GNB2L1,RPL21,RPS11,RPL11,RPL18A	3.874	6.13584e-10	8.05022e-07
	GO_BP	GO:0042742~defense response to bacterium	LYZ,FCER1G,GNLY,NAIP,SHARPIN,CEBPB,SLC11A1,ANKRD17,MPEG1,S100A9,S100A12,ANXA3,PPBP	4.82636	1.16763e-05	0.0102129
	GO_CC	GO:0022626~cytosolic ribosome	RPS3,RPL35A,RPL37,RPS13,RPS12,RPL10A,RPL37A,RPS27,FAU,RPL13A,RPL24,RPL27A,RPS27A,RPL30,RPL18,RPL38,RPL21,RPS11,RPL7A,RPL11,RPL18A	7.09598	4.89527e-12	2.77562e-09
	GO_CC	GO:0022625~cytosolic large ribosomal subunit	RPL35A,RPL37,RPL10A,RPLP2,RPL37A,RPL13A,RPL41,RPL24,RPL27A,RPL30,RPL18,RPL3L,RPL38,RPL21,RPL7A,RPL11,RPL36AL,RPL18A	8.18767	1.78827e-11	5.06975e-09
	GO_CC	GO:0005840~ribosome	RPL35A,RPS3,CANX,RPS29,MRPL35,RPL37,RPS13,RPL37A,RPS26,RPL13A,RPL41,RPL18,RPL38,RPL3L,RPL10A,RPS27,FAU,RPL24,RPL27A,SF1,RPS27A,RPL21,RPS11,RPL11,RPL18A	4.25419	3.29277e-09	6.22333e-07
	GO_CC	GO:0042788~polysomal ribosome	RPS26,RPS29,RPL41,RPL24,RPL30,RPL18,LARP4B,RPL38,RPL10A,RPL7A,RPL11,RPL18A	9.78756	1.16549e-08	1.65209e-06
	GO_CC	GO:0071556~integral component of lumenal side of endoplasmic reticulum membrane	CANX,CD74,SPPL3,HLA-DQB1,HLA-DPA1,HLA-DRB1,HLA-DRA,HLA-DQA1,PKD2	10.1371	1.18456e-06	0.000111941
	GO_CC	GO:0005925~focal adhesion	RPS3,KIF23,RPS29,CD44,RPS13,VIM,PTPRA,RPL37A,RPLP2,CAPN2,ITGA2B,MME,ITGA4,RPL13A,NCKAP1,RPL30,MYH9,HCK,RPL18,ITGB2,RPL38,ACTG1,RPL7A,CAPN5,APBB1IP,RPL10A,ITGB5,PRUNE,AHNAK,SYNE2,IGF2R,MARCKS,RPS11,PALLD	2.33105	9.25547e-06	0.000749693
	GO_CC	GO:0022627~cytosolic small ribosomal subunit	FAU,RPS3,RPS26,RPS29,RPS13,RPS27A,RPS12,GNB2L1,RPS11,RPS27	5.91332	3.33288e-05	0.00209972
	GO_CC	GO:0030669~clathrin-coated endocytic vesicle membrane	CD74,HLA-DQB1,AP2A1,HLA-DPA1,HLA-DRB1,TGOLN2,HLA-DRA,IGF2R,HLA-DQA1	5.19218	0.000264246	0.0149828
	GO_CC	GO:0042613~MHC class II protein complex	CD74,HLA-DQB1,HLA-DPA1,HLA-DRB1,HLA-DRA,HLA-DQA1	8.86998	0.000388169	0.0200084
	GO_CC	GO:0012507~ER to Golgi transport vesicle membrane	CD74,SEC24A,TMED2,HLA-DQB1,HLA-DPA1,HLA-DRB1,HLA-DRA,SEC24B,HLA-DQA1	4.83817	0.000438658	0.0207266
	GO_MF	GO:0003735~structural constituent of ribosome	RPL35A,RPS3,RPS29,MRPL35,RPL37,RPS13,RPS12,RPL37A,RPLP2,RPS26,RPL13A,RPL41,RPL30,RPL18,RPL38,RPL3L,RPL7A,RPL36AL,RPL10A,RPS27,FAU,RPL24,RPL27A,RPS27A,RPL21,RPS11,RPL11,RPL18A	4.48244	8.90972e-11	6.09425e-08
	GO_MF	GO:0023026~MHC class II protein complex binding	CD74,ANXA11,PKM,HLA-DQB1,HLA-DPA1,HLA-DRB1,MS4A1,HLA-DRA,HLA-DQA1	9.39642	2.36279e-06	0.000808073
	GO_MF	GO:0003682~chromatin binding	HP1BP3,SMARCA2,CEBPB,ARID5A,PHC3,CHAF1B,KMT2A,YBX1,CRAMP1,TRIM24,POLD1,ERCC6,TDRD3,SCMH1,CHD6,ASXL2,SAFB,EZH2,MED1,MTA3,CDYL,ATF2,HNRNPD,KDM1A,NCAPD3,ANKRD17,ZEB1,STAG1,SIN3A,TSPYL4,MLLT10,NCAPH,TADA2A,RERE	2.41552	4.30071e-06	0.000980563
	KEGG	hsa03010:Ribosome	RPL35A,RPS3,RPS29,MRPL35,RPL37,RPS13,RPS12,RPL37A,RPLP2,RPS26,RPL13A,RPL41,RPL30,RPL18,RPL38,RPL3L,RPL7A,RPL36AL,RPL10A,RPS27,FAU,RPL24,RPL27A,RPS27A,RPL21,RPS11,RPL11,RPL18A	5.01404	2.66591e-12	7.51787e-10
	KEGG	hsa05171:Coronavirus disease - COVID-19	RPL35A,RPS3,F13A1,RPS29,RPL37,RPS13,RPS12,RPL37A,RPLP2,RPS26,RPL13A,RPL41,RPL30,RPL18,RPL38,RPL3L,RPL7A,RPL36AL,MAPK9,RPL10A,PLCG2,RPS27,FAU,RPL24,RPL27A,RPS27A,RPL21,RPS11,RPL11,RPL18A	4.02914	1.13917e-10	1.60623e-08
	KEGG	hsa05310:Asthma	FCER1G,HLA-DQB1,HLA-DPA1,FCER1A,HLA-DRB1,HLA-DRA,HLA-DQA1	9.63636	4.37109e-05	0.00410882
	KEGG	hsa05152:Tuberculosis	CD74,FCER1G,MAPK9,HLA-DQB1,HLA-DRB1,HLA-DRA,CEBPB,PIK3C3,HLA-DQA1,CD14,ITGAM,CORO1A,AKT3,BAX,HLA-DPA1,ITGB2,ATP6V0A1,BID	2.95871	9.45058e-05	0.00666266
	KEGG	hsa04640:Hematopoietic cell lineage	CD14,ITGA4,ITGAM,CD44,HLA-DQB1,HLA-DPA1,HLA-DRB1,MS4A1,HLA-DRA,ITGA2B,HLA-DQA1,MME	3.88694	0.000198215	0.0111793
Supplemental Table 3. Gene enrichment analysis for differentially expressed genes in SCA.

## Sheet: STable4
stage transition (Number of genes detected at 5% FDR in hemoglobin AA erythroblasts in An et al.)	Number of significant genes in stage transition that overlap significant genes in hemoglobin SS reticulocytes	Number of significant genes in stage transition that overlap significant genes in hemoglobin SS reticulocytes & with consistent direction	Percent of genes with consistent direction
ProE to EB (114)	11	9	82
EB to LB (762)	103	85	83
LB to Poly (5,096)	711	499	70
Poly to Ortho (5,201)	727	380	52
7,033 across stage transitions	910 across stage transitions
Supplemental Table 4. Consistency of the direction of gene expression change in hemoglobin SS reticulocytes with stage transitions in hemoglobin AA erythroblasts.
Among the 11,813 genes analyzed in hemoglobin SS reticulocytes and 9,931 genes analyzed in hemoglobin AA erythroblasts, 8,451 genes overlapped.
Of the 8,451 genes, 1,047 genes with FDR < 0.05 in hemoglobin SS reticulocytes, 7,033 genes with FDR <0.05 in one or more stage transitions in hemoglobin AA erythroblasts, 910 genes with FDR <0.05 in both studies.

## Sheet: STable5
Direction in SCA (#gene)	Category	Term	Genes	Fold Enrichment	PValue	Benjamini
upregulated specifically in SCA (300)	GO_BP	GO:0006511~ubiquitin-dependent protein catabolic process	RNF6,USP12,RNF144A,MDM2,RNF11,UBR4,USP47,RNF20,RC3H1,ARIH2,ATXN3,UBE3B,ARIH1,TRIP12,RC3H2,RNF14,NUB1,UBE4B,RNF19A,UBE2G2	3.49482	4.32154e-06	0.00323043
	GO_BP	GO:0000209~protein polyubiquitination	RNF144A,MDM2,RNF152,RNF20,RC3H1,ARIH2,UBE3B,ARIH1,FBXO28,TRIP12,RC3H2,RNF14,MARCH8,UBE4B,RNF19A,UBE2G2	4.27039	4.6954e-06	0.00323043
	GO_BP	GO:0016567~protein ubiquitination	RNF6,RNF144A,UBR2,MDM2,VCPIP1,ASB6,RNF152,DCAF8,UBR4,FBXO9,LNX2,FBXO30,ARIH2,TRIM23,PCNP,FBXW2,FEM1B,ARIH1,KLHDC10,RNF14,NUB1,TRIM59,DCAF10,SDE2	2.48068	0.000100449	0.0460725
	GO_CC	GO:0000151~ubiquitin ligase complex	RNF144A,ARIH1,UBR2,WDR26,RNF11,RNF14,RNF20,FBXO9,UBE4B,ARIH2,DCUN1D1,RNF19A	4.60585	5.47646e-05	0.0192771
	GO_MF	GO:0004842~ubiquitin-protein transferase activity	RNF6,RNF144A,MDM2,RNF152,UBR4,RNF20,FBXO9,RC3H1,LNX2,ARIH2,TRIM23,FBXW2,ARIH1,RNF115,TRIP12,RC3H2,MARCH8,RNF19A,UBE2G2	3.30667	1.73044e-05	0.00384057
	GO_MF	GO:0061630~ubiquitin protein ligase activity	RNF6,RNF144A,UBR2,MDM2,RNF11,RNF152,UBR4,RNF20,RC3H1,FBXO30,ARIH2,UBE3B,ARIH1,RNF115,TRIP12,RC3H2,RNF14,MARCH8,TRIM59,RNF19A	3.16815	1.78217e-05	0.00384057
downregulated specifically in SCA (153)	GO_BP	GO:0002181~cytoplasmic translation	RPS3,RPL35A,RPS29,RPL37,RPS13,RPS12,RPL37A,RPS27,FAU,RPL13A,RPL24,RPL27A,RPS27A,RPL18,GNB2L1,RPL21,RPS11,RPL7A,RPL11,RPL18A	17.9018	8.63781e-19	1.08059e-15
	GO_BP	GO:0006412~translation	RPS3,RPL35A,RPS29,RPL37,RPS13,RPS12,RPL37A,RPS27,FAU,RPL13A,RPL24,RPL27A,RPS27A,RPL18,GNB2L1,RPL21,RPS11,RPL7A,RPL11,RPL18A	7.97796	4.84305e-12	3.02933e-09
	GO_CC	GO:0022626~cytosolic ribosome	RPS3,RPL35A,RPL37,RPS13,RPS12,RPL37A,RPS27,FAU,RPL13A,RPL24,RPL27A,RPS27A,RPL18,RPL21,RPS11,RPL7A,RPL11,RPL18A	19.3081	1.90721e-17	6.46544e-15
	GO_CC	GO:0005840~ribosome	RPS3,RPL35A,CANX,RPS29,RPL37,RPS13,RPL37A,RPS27,FAU,RPL13A,RPL24,RPL27A,SF1,RPS27A,RPL18,RPL21,RPS11,RPL11,RPL18A	10.2637	2.56596e-13	4.34931e-11
	GO_CC	GO:0022625~cytosolic large ribosomal subunit	RPL35A,RPL13A,RPL24,RPL37,RPL27A,RPL18,RPL37A,RPL21,RPL7A,RPL11,RPL18A	15.8838	1.18923e-09	1.34383e-07
	GO_CC	GO:0022627~cytosolic small ribosomal subunit	FAU,RPS3,RPS29,RPS13,RPS27A,RPS12,GNB2L1,RPS11,RPS27	16.8946	4.16985e-08	3.53395e-06
	GO_CC	GO:0071556~integral component of lumenal side of endoplasmic reticulum membrane	CANX,CD74,HLA-DPA1,HLA-DRB1,HLA-DRA,PKD2	21.4535	6.49412e-06	0.000440301
	GO_CC	GO:0005925~focal adhesion	RPS3,RPS29,RPS13,RPL37A,CAPN2,ITGA2B,RPL13A,ITGB5,MYH9,RPL18,ITGB2,SYNE2,IGF2R,RPS11,ACTG1,RPL7A,PALLD	3.69995	1.27854e-05	0.000722374
	GO_CC	GO:0042788~polysomal ribosome	RPS29,RPL24,RPL18,RPL7A,RPL11,RPL18A	15.5353	3.48002e-05	0.00147466
	GO_CC	GO:0030666~endocytic vesicle membrane	CD74,RPS27A,AP2A1,HLA-DPA1,HLA-DRB1,HLA-DRA	11.2631	0.000171531	0.006461
	GO_CC	GO:0030669~clathrin-coated endocytic vesicle membrane	CD74,AP2A1,HLA-DPA1,HLA-DRB1,HLA-DRA,IGF2R	10.9884	0.000193291	0.00655256
	GO_CC	GO:0015935~small ribosomal subunit	FAU,RPS3,RPS29,RPS27A,GNB2L1	13.4084	0.000470204	0.0132833
	GO_CC	GO:0042613~MHC class II protein complex	CD74,HLA-DPA1,HLA-DRB1,HLA-DRA	18.7718	0.00111947	0.0291924
	GO_MF	GO:0003735~structural constituent of ribosome	RPS3,RPL35A,RPS29,RPL37,RPS13,RPS12,RPL37A,RPS27,FAU,RPL13A,RPL24,RPL27A,RPS27A,RPL18,RPL21,RPS11,RPL7A,RPL11,RPL18A	9.30747	1.4061e-12	5.23069e-10
	KEGG	hsa03010:Ribosome	RPS3,RPL35A,RPS29,RPL37,RPS13,RPS12,RPL37A,RPS27,FAU,RPL13A,RPL24,RPL27A,RPS27A,RPL18,RPL21,RPS11,RPL7A,RPL11,RPL18A	8.63683	2.00359e-12	3.47149e-10
	KEGG	hsa05171:Coronavirus disease - COVID-19	RPS3,F13A1,RPL35A,RPS29,RPL37,RPS13,RPS12,RPL37A,PLCG2,RPS27,FAU,RPL13A,RPL24,RPL27A,RPS27A,RPL18,RPL21,RPS11,RPL7A,RPL11,RPL18A	7.15947	3.37038e-12	3.47149e-10
Supplemental Table 5. Gene enrichment analysis for SCA-specific, differentially expressed genes.

## Sheet: STable6
geneid	genename	with quartile HGB		with quartile HCT		EB vs. ProE	LB vs. EB	Poly vs. LB	Ortho vs. Poly	shared with CE	SCA-specific	name
		beta	pvalue	beta	pvalue
ENSG00000001084	GCLC	0.0246604	5.88893e-07	0.0287577	8.04797e-09			+	-			glutamate-cysteine ligase catalytic subunit(GCLC)
ENSG00000068878	PSME4	0.0254079	2.42334e-06	0.0268568	1.40108e-06			+	+			proteasome activator subunit 4(PSME4)
ENSG00000166171	DPCD	0.0140683	2.54788e-06	0.0158563	2.71841e-07			+	+		y	deleted in primary ciliary dyskinesia homolog (mouse)(DPCD)
ENSG00000118689	FOXO3	0.0219213	2.99961e-06	0.023548	1.70495e-06		+	+	-			forkhead box O3(FOXO3)
ENSG00000165219	GAPVD1	0.0193355	8.09482e-06	0.0209813	2.56956e-06			+	-		y	GTPase activating protein and VPS9 domains 1(GAPVD1)
ENSG00000025800	KPNA6	0.0203192	1.13059e-05	0.0247862	1.15769e-07			+	-	y		karyopherin subunit alpha 6(KPNA6)
ENSG00000019995	ZRANB1	0.0259274	1.97455e-05	0.0258064	5.46864e-05			+	+	y		zinc finger RANBP2-type containing 1(ZRANB1)
ENSG00000024048	UBR2	0.0215318	2.47628e-05	0.0202567	0.000171131			+	+		y	ubiquitin protein ligase E3 component n-recognin 2(UBR2)
ENSG00000133808	MICALCL	0.0265952	4.17341e-05	0.0285001	2.73897e-05		+	+	+			MICAL C-terminal like(MICALCL)
ENSG00000172671	ZFAND4	0.0160295	5.30217e-05	0.0148875	0.000409927			+			y	zinc finger AN1-type containing 4(ZFAND4)
ENSG00000112294	ALDH5A1	0.0212896	5.81007e-05	0.0234564	1.83572e-05				+		y	aldehyde dehydrogenase 5 family member A1(ALDH5A1)
ENSG00000115993	TRAK2	0.0190432	6.39124e-05	0.0191552	0.000153377		+	+				trafficking kinesin protein 2(TRAK2)
ENSG00000034713	GABARAPL2	0.0264837	7.74059e-05	0.0250363	0.000369947			+	+	y		GABA type A receptor associated protein like 2(GABARAPL2)
ENSG00000166046	TCP11L2	0.018467	9.09978e-05	0.0162403	0.00122534		+	+	+			t-complex 11 like 2(TCP11L2)
ENSG00000166783	KIAA0430	0.02221	9.24661e-05	0.0238175	4.97779e-05			+	-		y	meiosis regulator and mRNA stability factor 1(MARF1)
ENSG00000149212	SESN3	0.0246873	9.53745e-05	0.0256923	9.45988e-05		+	+	+		y	sestrin 3(SESN3)
ENSG00000150867	PIP4K2A	0.0182348	0.000124112	0.0202442	3.55167e-05			+	+	y		phosphatidylinositol-5-phosphate 4-kinase type 2 alpha(PIP4K2A)
ENSG00000159023	EPB41	0.0152603	0.000127079	0.0145132	0.000501316			+	+		y	erythrocyte membrane protein band 4.1(EPB41)
ENSG00000134313	KIDINS220	0.0132595	0.000133075	0.01447	6.32789e-05			-	+		y	kinase D-interacting substrate 220kDa(KIDINS220)
ENSG00000006125	AP2B1	0.0181088	0.000141695	0.0210738	1.54923e-05				-	y		adaptor related protein complex 2 beta 1 subunit(AP2B1)
ENSG00000172939	OXSR1	0.0126159	0.000152167	0.0125652	0.000322561			-	-	y		oxidative stress responsive 1(OXSR1)
ENSG00000196914	ARHGEF12	0.0210534	0.000164053	0.021262	0.000266103			+	-		y	Rho guanine nucleotide exchange factor 12(ARHGEF12)
ENSG00000165006	UBAP1	0.0232553	0.000361888	0.0271065	6.02931e-05			+	+			ubiquitin associated protein 1(UBAP1)
ENSG00000112146	FBXO9	0.0156956	0.000380583	0.0181708	7.35003e-05			+	-		y	F-box protein 9(FBXO9)
ENSG00000122741	DCAF10	0.0129832	0.000383998	0.0156126	3.00363e-05			-	-		y	DDB1 and CUL4 associated factor 10(DCAF10)
ENSG00000153827	TRIP12	0.0142462	0.00039345	0.0154559	0.00021277			-	-		y	thyroid hormone receptor interactor 12(TRIP12)
ENSG00000009307	CSDE1	0.013397	0.000501466	0.0141234	0.000378843			-	+	y		cold shock domain containing E1(CSDE1)
ENSG00000170522	ELOVL6	0.0165784	0.000522673	0.0166261	0.000910728			-	+	y		ELOVL fatty acid elongase 6(ELOVL6)
ENSG00000114166	KAT2B	0.0198256	0.000582517	0.0224801	0.000148105		+	-			y	lysine acetyltransferase 2B(KAT2B)
ENSG00000139517	LNX2	0.0193382	0.000632612	0.020034	0.000631269			+	+		y	ligand of numb-protein X 2(LNX2)
ENSG00000118496	FBXO30	0.0239491	0.000654674	0.0222705	0.00262333			+	+		y	F-box protein 30(FBXO30)
ENSG00000177565	TBL1XR1	0.0151054	0.000689257	0.0145298	0.00191349			+	-		y	transducin beta like 1 X-linked receptor 1(TBL1XR1)
ENSG00000197256	KANK2	0.0238752	0.000815543	0.0276865	0.000163938			+	+			KN motif and ankyrin repeat domains 2(KANK2)
ENSG00000119950	MXI1	0.0126423	0.000881557	0.012402	0.0018517		+	+	+	y		MAX interactor 1, dimerization protein(MXI1)
ENSG00000178694	NSUN3	0.0161521	0.000890088	0.0152797	0.00320972			+	+		y	NOP2/Sun RNA methyltransferase family member 3(NSUN3)
ENSG00000103342	GSPT1	0.0251253	0.000891081	0.0254307	0.00129463			-	+		y	G1 to S phase transition 1(GSPT1)
ENSG00000165406	MARCH8	0.0145623	0.000950339	0.0163252	0.000333796						y	membrane associated ring-CH-type finger 8(MARCH8)
ENSG00000156136	DCK	0.0144579	0.00106517	0.0134789	0.00338893				-			deoxycytidine kinase(DCK)
ENSG00000203780	FANK1	0.00831976	0.00110804	0.00879925	0.000929727		-	+	+	y		fibronectin type III and ankyrin repeat domains 1(FANK1)
ENSG00000112234	FBXL4	0.0137433	0.00114238	0.0144701	0.000927667			+	-			F-box and leucine rich repeat protein 4(FBXL4)
ENSG00000100104	SRRD	0.0174707	0.00126737	0.0211932	0.000128083			-	+			SRR1 domain containing(SRRD)
ENSG00000152223	EPG5	0.0153444	0.00132816	0.0193717	8.19438e-05			+	-		y	ectopic P-granules autophagy protein 5 homolog(EPG5)
ENSG00000114030	KPNA1	0.0138605	0.00135451	0.0174541	7.7718e-05			+	+	y		karyopherin subunit alpha 1(KPNA1)
ENSG00000111885	MAN1A1	0.0156944	0.00139775	0.0146607	0.00480427			+	+			mannosidase alpha class 1A member 1(MAN1A1)
ENSG00000186591	UBE2H	0.0144382	0.00170606	0.0158444	0.000902483			+	+			ubiquitin conjugating enzyme E2 H(UBE2H)
ENSG00000049759	NEDD4L	0.0182991	0.00182831	0.0193068	0.00155089			+	-	y		neural precursor cell expressed, developmentally down-regulated 4-like, E3 ubiquitin protein ligase(NEDD4L)
ENSG00000112308	C6orf62	0.0155218	0.00184066	0.0187885	0.000224844			+	-		y	chromosome 6 open reading frame 62(C6orf62)
ENSG00000123240	OPTN	0.0155851	0.00217335	0.0184645	0.000469985		+	+	+		y	optineurin(OPTN)
ENSG00000106771	TMEM245	0.0122873	0.00359594	0.01329	0.00236381							transmembrane protein 245(TMEM245)
ENSG00000108309	RUNDC3A	0.0302305	0.00361593	0.0375917	0.000539736		+	+	+	y		RUN domain containing 3A(RUNDC3A)
ENSG00000166946	CCNDBP1	0.0177	0.00371951	0.0197395	0.00179675		+	+	+	y		cyclin D1 binding protein 1(CCNDBP1)
ENSG00000144567	FAM134A	0.010695	0.00373673	0.0121114	0.00157768			+	+			family with sequence similarity 134 member A(FAM134A)
ENSG00000130733	YIPF2	0.0147274	0.00401727	0.0168199	0.00150849			-	-		y	Yip1 domain family member 2(YIPF2)
ENSG00000158828	PINK1	0.0152222	0.00458333	0.0182965	0.00076278			+	+	y		PTEN induced kinase 1(PINK1)
Supplemental Table 6. Erythroid gene expression correlation with hemoglobin concentration and hematocrit.
65 genes were detected at 5% FDR for erythroid expression correlation with hemoglobin concentration; 65 genes were detected for correlation with hematocrit; 54 genes overlapped.

## Sheet: STable7
	Walk-PHaSST		PUSH		UIC
	median (IQR)	n	median (IQR)	n	median (IQR)	n
age in yrs	34 (25-45)	399	13 ( 7-17)	207	34 (26-44)	168
female (%)	212 (53)	399	94 (45)	207	96 (57)	168
hydroxyurea treatment (%)	168 (42)	399	84 (41)	207	98 (58)	168
blood transfusion in the past three months (%)	113 (28)	399	51 (26)	193	15 (8.9)	168
chronic blood transfusion program (%)	61 (15)	398	33 (16)	207	14 (8.3)	168
alpha-thalassemia -a/aa (%)	125 (31.3)	399	63 (30.4)	207	46 (27.4)	168
alpha-thalassemia -a/-a (%)	7 (1.75)		7 (3.38)		14 (8.33)
pain episodes >=3 (%)	169 (42.4)	399	56 (27.1)	207	68 (40.5)	168
percent reticulocytes	8.9 (6.2-13)	369	9.5 (6.2-13)	202	13 (9.5-18)	164
lactic acid dehydrogenase (U/L)	423 (303-620)	367	459 (337-580)	199	349 (248-441)	144
aspartate aminotransferase (U/L)	43 (31-60)	387	45 (33-58)	204	40 (30-53)	162
total bilirubin (mg/dL)	3.4 (2.0-19)	394	2.6 (1.9-4.0)	204	2.6 (1.8-4.0)	161
hemoglobin concentration (g/dL)	8.7 (7.6-9.8)	394	8.6 (7.6-9.5)	201	8.6 (7.7-9.5)	164
hemolysis index	0.56 (-0.43-1.5)	337	0.99 (0.15-1.8)	195	0.48 (-0.42-1.5)	141
Supplemental Table 7. Demographic and clinical variables of the cohort patients included in the genetic analysis.

## Sheet: STable8
snp	chr	snp_pos	ref	alt	gene	frequency alt	imputation r2	erythroid expression in UIC		severe pain episodes ≥3 in Walk-PHaSST		severe pain episodes ≥3 in PUSH		severe pain episodes ≥3 in UIC		severe pain episodes ≥3 combined
								beta	pvalue	beta	pvalue	beta	pvalue	beta	pvalue	beta	pvalue
rs7992289	13	28036430	G	A	LNX2	0.707372	0.964733	-0.0428452	2.35437e-05	-0.315451	0.0624856	-0.9149	0.000477077	-0.652421	0.0223752	-0.524001	3.85149e-05
rs11675466	2	230870009	G	A	TRIP12	0.248562	0.983101	0.0244473	5.64173e-07	-0.370628	0.0289692	-0.140496	0.623066	-0.238373	0.399421	-0.295459	0.0227135
rs10204772	2	230842324	G	A	TRIP12	0.250632	0.979775	0.0247367	4.45467e-07	-0.338467	0.0455546	-0.120398	0.67123	-0.275596	0.334334	-0.280045	0.0306215
rs10169734	2	230842172	T	C	TRIP12	0.250632	0.979508	0.024739	4.44247e-07	-0.338413	0.0456149	-0.120345	0.671339	-0.275473	0.334554	-0.279963	0.0306792
rs13420478	2	230860328	G	T	TRIP12	0.279942	0.924295	0.0240572	2.6009e-06	-0.35224	0.0356546	-0.0861435	0.757023	-0.256456	0.3624	-0.27627	0.0308321
rs72993102	2	230867670	C	T	TRIP12	0.251477	0.982233	0.0242402	6.90307e-07	-0.337097	0.046399	-0.111733	0.693678	-0.269002	0.343364	-0.276081	0.0328462
rs17152834	10	13131089	T	G	OPTN	0.0967248	0.968376	0.0361714	1.68491e-05	0.231907	0.380066	0.621524	0.128391	0.399531	0.300188	0.359847	0.0613392
rs12570515	10	13131600	C	G	OPTN	0.0965581	0.961787	0.039009	2.33952e-05	0.235796	0.373265	0.604517	0.139218	0.369678	0.354703	0.350674	0.0709921
rs28710007	10	13131146	A	G	OPTN	0.0965581	0.964903	0.0390022	2.19816e-05	0.232015	0.379946	0.603215	0.139441	0.374897	0.34541	0.349551	0.0711147
rs35720311	10	13131313	T	TAA	OPTN	0.103198	0.960391	0.0350855	1.86618e-05	0.213018	0.412361	0.502232	0.204928	0.352109	0.345212	0.31321	0.0952867
rs10189805	2	230887305	C	T	TRIP12	0.230903	0.964124	0.0247361	6.93721e-07	-0.292971	0.0962663	-0.0707711	0.808934	-0.176072	0.545889	-0.22167	0.0981462
rs62191707	2	230842436	A	G	TRIP12	0.238488	0.982802	-0.0203897	9.06948e-06	0.175502	0.298372	0.0868388	0.778158	0.249315	0.362362	0.176385	0.175526
rs4842050	9	138818343	T	A	UBAC1	0.866295	0.938426	-0.0290956	4.01431e-06	-0.165302	0.4626	-0.197283	0.660008	-0.350792	0.318626	-0.215855	0.216361
rs111540074	20	61483739	A	G	GID8	0.225298	0.908004	0.0413684	1.86109e-06	-0.274672	0.167673	0.0583264	0.84405	-0.188479	0.52724	-0.175261	0.225337
rs11307090	2	230868253	CT	C	TRIP12	0.533205	0.942733	-0.0186128	6.09457e-07	0.199743	0.191076	0.114293	0.658905	0.0185405	0.934975	0.13772	0.226489
rs9381550	6	47356828	G	T	CD2AP	0.113946	0.921484	0.0548387	9.7878e-06	-0.159239	0.469368	-0.324674	0.451779	-0.232897	0.585154	-0.200283	0.260915
rs10707332	2	86972131	AT	A	RMND5A	0.734678	0.959992	-0.0335022	1.41354e-06	0.301837	0.074135	0.045207	0.87962	-0.186807	0.492524	0.143181	0.268501
rs150421228	5	150236476	T	TTTA	DCTN4	0.749605	0.938391	-0.0256941	1.83705e-05	0.315085	0.0963315	0.0276395	0.924604	-0.0991197	0.726675	0.151259	0.275322
rs13436823	5	89763571	C	G	LYSMD3	0.736857	0.945267	0.0263811	1.32598e-05	-0.22134	0.203458	0.234243	0.430019	-0.221075	0.43079	-0.130665	0.323621
rs12625401	20	61472939	A	T	GID8	0.193903	0.923008	0.0443153	1.51153e-06	0.0841879	0.671571	0.281412	0.374252	0.140987	0.641133	0.140107	0.340605
rs1046784	20	61472808	G	C	GID8	0.197388	0.92757	0.0440518	1.583e-06	0.0537741	0.784368	0.295486	0.342465	0.185639	0.537743	0.137355	0.345171
rs28485053	4	4430643	C	T	STX18	0.27457	0.992973	-0.0212035	1.79796e-05	-0.325934	0.0473595	0.32735	0.207794	-0.0313449	0.899265	-0.113443	0.349061
rs12625609	20	61472938	T	A	GID8	0.196469	0.930884	0.0440877	1.55285e-06	0.079617	0.685546	0.26945	0.38797	0.143549	0.633936	0.135887	0.350861
rs1561589	10	126695673	G	A	ZRANB1	0.595663	1	-0.0292623	1.35117e-05	0.0459107	0.756905	0.477348	0.0434195	-0.115757	0.606191	0.100204	0.360734
rs114534878	20	61512376	G	A	GID8	0.0831434	0.949275	0.0452047	1.54058e-05	-0.0497787	0.868199	-0.0768609	0.884549	0.759278	0.0555222	0.19015	0.383071
rs116658889	20	61516941	T	G	GID8	0.100922	0.926233	0.0409206	1.54975e-05	0.146359	0.59394	-0.354743	0.49149	0.398294	0.220354	0.165263	0.394928
rs7091446	10	23060087	G	A	PIP4K2A	0.212422	0.987721	-0.0247755	1.84337e-05	0.0936457	0.601586	0.658949	0.0142419	-0.537548	0.0740377	0.108852	0.41546
rs16922702	10	23059709	G	A	PIP4K2A	0.212422	0.987721	-0.0247755	1.84337e-05	0.0927903	0.604929	0.658453	0.0143024	-0.537548	0.0740377	0.10829	0.417868
rs114130370	20	61513937	G	A	GID8	0.0877403	0.949287	0.0449111	1.35023e-05	0.0366705	0.899194	-0.379741	0.473558	0.644354	0.083198	0.164702	0.432371
rs66956644	20	61484499	T	C	GID8	0.173302	0.936578	0.0445954	5.66546e-06	0.0520308	0.796384	0.377199	0.238364	0.0237886	0.939558	0.116947	0.435185
rs1063246	20	61472116	G	A	GID8	0.194151	0.931116	0.0440719	1.82941e-06	0.0555083	0.777892	0.229676	0.463618	0.141937	0.637781	0.113466	0.436604
rs1063247	20	61472118	C	G	GID8	0.194151	0.931116	0.044074	1.82558e-06	0.0555083	0.777892	0.229676	0.463618	0.141861	0.637958	0.113448	0.436674
rs3210314	20	61472117	C	A	GID8	0.194151	0.931116	0.0440735	1.82607e-06	0.0555083	0.777892	0.229676	0.463618	0.141861	0.637958	0.113448	0.436674
rs1048109	20	61472120	G	A	GID8	0.194151	0.930601	0.0441488	1.77388e-06	0.0528394	0.788415	0.229676	0.463618	0.140669	0.640876	0.111732	0.443799
rs112832278	20	61471604	TACTC	T	GID8	0.195132	0.918112	0.0441368	1.04449e-06	0.0757955	0.701093	0.238645	0.447326	0.0623984	0.834623	0.107748	0.460196
rs112233709	17	33840388	T	TA	AP2B1	0.295984	0.979992	0.0304425	1.94221e-05	0.0615382	0.719108	0.231394	0.391818	0.0340972	0.896485	0.0924097	0.465364
rs2545131	5	150008264	G	A	DCTN4	0.341826	0.919225	-0.0231261	2.39967e-05	-0.0873615	0.610679	0.223215	0.443306	-0.351336	0.18005	-0.0903456	0.482895
rs10204671	2	230842203	G	A	TRIP12	0.112434	0.960097	0.027748	1.25273e-05	-0.190912	0.42081	0.309697	0.413493	-0.293367	0.421397	-0.106579	0.544927
rs149701485	20	61475909	TTC	T	GID8	0.117229	0.897682	0.046108	1.32778e-05	0.108959	0.660309	0.031294	0.947211	0.175234	0.653321	0.112172	0.557704
rs12269118	10	23061407	A	G	PIP4K2A	0.225345	0.983252	-0.0261983	1.81662e-05	0.100818	0.559643	0.588617	0.0200696	-0.893478	0.0067627	0.074651	0.568771
rs10710391	18	55245198	G	T	FECH	0.324779	0.972512	0.032258	2.83027e-06	0.00192395	0.990297	-0.0589845	0.827515	-0.283224	0.292824	-0.0687755	0.572339
rs147686495	2	230887098	TA	T	TRIP12	0.151403	0.957337	0.0289698	4.82207e-06	-0.104448	0.616245	-0.0665522	0.847467	-0.0456228	0.895468	-0.0841706	0.596008
rs6062703	20	61470812	G	A	GID8	0.220341	0.911395	0.0376218	2.55299e-05	0.0238292	0.902	0.138085	0.638479	0.113374	0.693731	0.0715618	0.611626
rs8077177	17	33838741	C	T	AP2B1	0.295659	0.969407	0.0314221	1.13885e-05	0.0103563	0.952206	0.30201	0.268652	-0.111688	0.671511	0.0454655	0.721805
rs77925764	2	230830918	C	G	TRIP12	0.135403	0.972585	0.028148	1.1762e-05	-0.0948238	0.660882	0.116294	0.733506	-0.130443	0.714565	-0.0543999	0.737912
rs45523933	18	21059147	C	CTG	RIOK3	0.121143	0.950019	0.0461785	2.33651e-05	0.014985	0.948252	-0.156993	0.678314	0.354488	0.329516	0.0560728	0.746243
rs1736440	18	55226254	T	C	FECH	0.607953	0.990833	0.0284633	1.10116e-06	-0.0135797	0.930034	-0.0889491	0.709827	0.29278	0.234016	0.0357813	0.755362
rs2300192	14	74579469	T	C	ALDH6A1	0.304283	1	0.02084	1.5576e-05	-0.171294	0.279139	0.334415	0.192829	-0.0550832	0.83341	-0.0368888	0.758165
rs11626336	14	74610325	A	C	ALDH6A1	0.69726	0.989353	-0.0205972	1.60369e-05	0.145091	0.376135	-0.305596	0.245964	0.100426	0.703234	0.0369476	0.764031
rs151235071	14	74553651	G	GA	ALDH6A1	0.300655	0.994453	0.0209103	1.44752e-05	-0.134839	0.405252	0.249487	0.338647	-0.0583666	0.823711	-0.0343999	0.777665
rs11679182	2	230853000	C	T	TRIP12	0.137992	0.950864	0.0305202	2.70011e-06	-0.0780356	0.712178	0.0513394	0.887265	-0.0403666	0.906069	-0.0440712	0.784445
rs2793327	9	111672524	T	G	CTNNAL1	0.56181	0.996802	-0.0267363	9.81856e-06	-0.0967378	0.528879	0.120367	0.598011	-0.0328393	0.884539	-0.0299772	0.787168
rs2396702	2	230850763	G	A	TRIP12	0.650942	0.979922	-0.0191257	4.05144e-06	0.0802192	0.602051	0.0518174	0.833768	-0.111127	0.640062	0.0297513	0.794872
rs1417713	9	111680865	T	C	CTNNAL1	0.561027	0.996368	-0.0263398	1.32132e-05	-0.103515	0.502985	0.124883	0.584653	-0.0148972	0.947305	-0.0276897	0.803549
rs3216687	18	55226152	C	CA	FECH	0.604736	0.983535	0.0262195	4.74593e-06	-0.0177578	0.909023	-0.0876942	0.714311	0.264575	0.279946	0.028455	0.804702
rs62005144	14	74578677	T	C	ALDH6A1	0.300922	1	0.02084	1.5576e-05	-0.146506	0.367831	0.300369	0.249431	-0.0550832	0.83341	-0.0286647	0.814406
rs10134107	14	74577600	T	C	ALDH6A1	0.300922	1	0.02084	1.5576e-05	-0.14535	0.371715	0.30003	0.249924	-0.0550832	0.83341	-0.0280494	0.818335
rs16459	14	74579728	A	AGAG	ALDH6A1	0.300922	1	0.02084	1.5576e-05	-0.14535	0.371715	0.30003	0.249924	-0.0550832	0.83341	-0.0280494	0.818335
rs9323595	14	74577761	A	G	ALDH6A1	0.300922	1	0.02084	1.5576e-05	-0.14535	0.371715	0.30003	0.249924	-0.0550832	0.83341	-0.0280494	0.818335
rs10135300	14	74574561	G	T	ALDH6A1	0.300922	1	0.02084	1.5576e-05	-0.14535	0.371715	0.30003	0.249924	-0.0549825	0.833714	-0.0280272	0.818477
rs8011639	14	74570209	T	C	ALDH6A1	0.299872	0.99895	0.02084	1.5576e-05	-0.143999	0.377624	0.30003	0.249924	-0.0550832	0.83341	-0.0268891	0.826019
rs1048100	20	61472073	C	A	GID8	0.312771	0.904651	0.0316104	1.57842e-05	-0.109988	0.520518	0.246246	0.369797	0.133115	0.58497	0.0272997	0.826818
rs17096742	14	74582506	C	T	ALDH6A1	0.300357	0.99805	0.02084	1.5576e-05	-0.140534	0.386781	0.299975	0.250063	-0.0597294	0.820289	-0.026586	0.82761
rs838839	9	111743769	A	C	CTNNAL1	0.562109	0.998969	-0.0261881	1.52995e-05	-0.102153	0.508232	0.111197	0.624769	0.0128491	0.954816	-0.0233304	0.833954
rs4809424	20	61480148	G	T	GID8	0.27419	0.958764	0.0326087	4.8558e-06	-0.129454	0.46717	0.138636	0.601833	0.037189	0.887995	-0.0264212	0.837768
rs62005155	14	74607324	G	C	ALDH6A1	0.30014	0.999217	0.02084	1.5576e-05	-0.139009	0.391652	0.29977	0.250409	-0.0550832	0.83341	-0.0249081	0.838142
rs62005136	14	74558892	C	G	ALDH6A1	0.30014	0.999484	0.02084	1.5576e-05	-0.137449	0.397989	0.300277	0.249543	-0.0550832	0.83341	-0.0236245	0.846554
rs8019433	14	74554074	A	G	ALDH6A1	0.299872	0.999733	0.02084	1.5576e-05	-0.134771	0.407187	0.295099	0.258022	-0.054723	0.834489	-0.0232519	0.84895
rs4646854	14	74550214	GA	G	ALDH6A1	0.30014	1	0.02084	1.5576e-05	-0.135722	0.403784	0.29827	0.252923	-0.0550832	0.83341	-0.023194	0.849301
rs4903190	14	74597967	G	A	ALDH6A1	0.300357	0.999349	0.0208646	1.5357e-05	-0.135722	0.403784	0.30003	0.249924	-0.0557862	0.831354	-0.0228956	0.85121
rs7150171	14	74556949	G	T	ALDH6A1	0.30014	1	0.02084	1.5576e-05	-0.135824	0.403451	0.30002	0.249943	-0.0550832	0.83341	-0.0228015	0.851811
rs138770843	14	74556499	TA	T	ALDH6A1	0.30014	1	0.0208382	1.55995e-05	-0.135806	0.403483	0.299861	0.250238	-0.0548048	0.834234	-0.0227873	0.851899
rs10132934	14	74596434	A	C	ALDH6A1	0.30014	1	0.02084	1.5576e-05	-0.135722	0.403784	0.30003	0.249924	-0.0550832	0.83341	-0.0227462	0.852163
rs10134721	14	74565018	T	C	ALDH6A1	0.30014	1	0.02084	1.5576e-05	-0.135722	0.403784	0.30003	0.249924	-0.0550832	0.83341	-0.0227462	0.852163
rs10136598	14	74597711	C	G	ALDH6A1	0.30014	1	0.02084	1.5576e-05	-0.135722	0.403784	0.30003	0.249924	-0.0550832	0.83341	-0.0227462	0.852163
rs10136696	14	74590371	G	A	ALDH6A1	0.30014	1	0.02084	1.5576e-05	-0.135722	0.403784	0.30003	0.249924	-0.0550832	0.83341	-0.0227462	0.852163
rs12147794	14	74581306	A	C	ALDH6A1	0.30014	1	0.02084	1.5576e-05	-0.135722	0.403784	0.30003	0.249924	-0.0550832	0.83341	-0.0227462	0.852163
rs144045671	14	74585652	A	ACTT	ALDH6A1	0.30014	1	0.02084	1.5576e-05	-0.135722	0.403784	0.30003	0.249924	-0.0550832	0.83341	-0.0227462	0.852163
rs2006731	14	74551518	T	A	ALDH6A1	0.30014	1	0.02084	1.5576e-05	-0.135722	0.403784	0.30003	0.249924	-0.0550832	0.83341	-0.0227462	0.852163
rs2079635	14	74564605	T	C	ALDH6A1	0.30014	1	0.02084	1.5576e-05	-0.135722	0.403784	0.30003	0.249924	-0.0550832	0.83341	-0.0227462	0.852163
rs2098031	14	74570950	C	A	ALDH6A1	0.30014	1	0.02084	1.5576e-05	-0.135722	0.403784	0.30003	0.249924	-0.0550832	0.83341	-0.0227462	0.852163
rs2098032	14	74564468	G	T	ALDH6A1	0.30014	1	0.02084	1.5576e-05	-0.135722	0.403784	0.30003	0.249924	-0.0550832	0.83341	-0.0227462	0.852163
rs2108723	14	74586368	G	A	ALDH6A1	0.30014	1	0.02084	1.5576e-05	-0.135722	0.403784	0.30003	0.249924	-0.0550832	0.83341	-0.0227462	0.852163
rs2239556	14	74551976	C	T	ALDH6A1	0.30014	1	0.02084	1.5576e-05	-0.135722	0.403784	0.30003	0.249924	-0.0550832	0.83341	-0.0227462	0.852163
rs2300189	14	74582162	G	C	ALDH6A1	0.30014	1	0.02084	1.5576e-05	-0.135722	0.403784	0.30003	0.249924	-0.0550832	0.83341	-0.0227462	0.852163
rs2300190	14	74581849	A	G	ALDH6A1	0.30014	1	0.02084	1.5576e-05	-0.135722	0.403784	0.30003	0.249924	-0.0550832	0.83341	-0.0227462	0.852163
rs28669020	14	74558461	G	A	ALDH6A1	0.30014	1	0.02084	1.5576e-05	-0.135722	0.403784	0.30003	0.249924	-0.0550832	0.83341	-0.0227462	0.852163
rs34499648	14	74552408	CAATT	C	ALDH6A1	0.30014	1	0.02084	1.5576e-05	-0.135722	0.403784	0.30003	0.249924	-0.0550832	0.83341	-0.0227462	0.852163
rs372736982	14	74582179	CTG	C	ALDH6A1	0.30014	1	0.02084	1.5576e-05	-0.135722	0.403784	0.30003	0.249924	-0.0550832	0.83341	-0.0227462	0.852163
rs4232872	14	74552442	C	G	ALDH6A1	0.30014	1	0.02084	1.5576e-05	-0.135722	0.403784	0.30003	0.249924	-0.0550832	0.83341	-0.0227462	0.852163
rs4903188	14	74589002	C	T	ALDH6A1	0.30014	1	0.02084	1.5576e-05	-0.135722	0.403784	0.30003	0.249924	-0.0550832	0.83341	-0.0227462	0.852163
rs4903189	14	74597849	G	A	ALDH6A1	0.30014	1	0.02084	1.5576e-05	-0.135722	0.403784	0.30003	0.249924	-0.0550832	0.83341	-0.0227462	0.852163
rs62005137	14	74559684	T	C	ALDH6A1	0.30014	1	0.02084	1.5576e-05	-0.135722	0.403784	0.30003	0.249924	-0.0550832	0.83341	-0.0227462	0.852163
rs62005138	14	74560256	A	T	ALDH6A1	0.30014	1	0.02084	1.5576e-05	-0.135722	0.403784	0.30003	0.249924	-0.0550832	0.83341	-0.0227462	0.852163
rs6574160	14	74557102	A	G	ALDH6A1	0.30014	1	0.02084	1.5576e-05	-0.135722	0.403784	0.30003	0.249924	-0.0550832	0.83341	-0.0227462	0.852163
rs6574161	14	74557131	C	T	ALDH6A1	0.30014	1	0.02084	1.5576e-05	-0.135722	0.403784	0.30003	0.249924	-0.0550832	0.83341	-0.0227462	0.852163
rs67427740	14	74590822	G	T	ALDH6A1	0.30014	1	0.02084	1.5576e-05	-0.135722	0.403784	0.30003	0.249924	-0.0550832	0.83341	-0.0227462	0.852163
rs67852564	14	74559920	A	G	ALDH6A1	0.30014	1	0.02084	1.5576e-05	-0.135722	0.403784	0.30003	0.249924	-0.0550832	0.83341	-0.0227462	0.852163
rs7149639	14	74556884	A	G	ALDH6A1	0.30014	1	0.02084	1.5576e-05	-0.135722	0.403784	0.30003	0.249924	-0.0550832	0.83341	-0.0227462	0.852163
rs7160897	14	74572687	A	C	ALDH6A1	0.30014	1	0.02084	1.5576e-05	-0.135722	0.403784	0.30003	0.249924	-0.0550832	0.83341	-0.0227462	0.852163
rs8015481	14	74553812	G	A	ALDH6A1	0.30014	1	0.02084	1.5576e-05	-0.135722	0.403784	0.30003	0.249924	-0.0550832	0.83341	-0.0227462	0.852163
rs8019273	14	74594588	G	T	ALDH6A1	0.30014	1	0.02084	1.5576e-05	-0.135722	0.403784	0.30003	0.249924	-0.0550832	0.83341	-0.0227462	0.852163
rs8021666	14	74591387	C	T	ALDH6A1	0.30014	1	0.02084	1.5576e-05	-0.135722	0.403784	0.30003	0.249924	-0.0550832	0.83341	-0.0227462	0.852163
rs4899496	14	74599275	A	G	ALDH6A1	0.30014	1	0.02084	1.5576e-05	-0.135722	0.403784	0.300042	0.249907	-0.0550832	0.83341	-0.0227441	0.852177
rs4899497	14	74599351	A	G	ALDH6A1	0.30014	1	0.02084	1.5576e-05	-0.135722	0.403784	0.300042	0.249907	-0.0550832	0.83341	-0.0227441	0.852177
rs8009513	14	74601396	T	C	ALDH6A1	0.30014	1	0.02084	1.5576e-05	-0.135722	0.403784	0.300066	0.249873	-0.0550832	0.83341	-0.0227398	0.852204
rs10147485	14	74602393	T	C	ALDH6A1	0.30014	1	0.02084	1.5576e-05	-0.135722	0.403784	0.300077	0.249856	-0.0550832	0.83341	-0.0227377	0.852218
rs8019630	14	74603500	A	T	ALDH6A1	0.30014	1	0.02084	1.5576e-05	-0.135722	0.403784	0.300089	0.249839	-0.0550832	0.83341	-0.0227355	0.852232
rs7142122	14	74604288	C	G	ALDH6A1	0.30014	0.999733	0.02084	1.5576e-05	-0.135709	0.403831	0.300101	0.249822	-0.0550832	0.83341	-0.0227256	0.852296
rs10141021	14	74586687	C	A	ALDH6A1	0.299872	0.998415	0.02084	1.5576e-05	-0.134923	0.406632	0.300186	0.249743	-0.0550832	0.83341	-0.022261	0.855298
rs1772042	9	111677120	T	C	CTNNAL1	0.560729	0.996585	-0.0262925	2.13943e-05	-0.0857635	0.577231	0.120681	0.596934	-0.0172396	0.940254	-0.0203086	0.855551
rs2006732	14	74551526	C	A	ALDH6A1	0.30014	0.999783	0.0207626	1.76766e-05	-0.135722	0.403784	0.30003	0.249924	-0.0509322	0.845905	-0.0218359	0.858036
rs2052020	14	74606418	G	C	ALDH6A1	0.299841	0.998616	0.0204599	1.84302e-05	-0.127663	0.434061	0.300124	0.249788	-0.0708743	0.786017	-0.0212201	0.862183
rs4903191	14	74598780	T	C	ALDH6A1	0.299872	0.99895	0.02084	1.5576e-05	-0.13448	0.408219	0.307497	0.240885	-0.0550832	0.83341	-0.021156	0.862572
rs738373	22	31212968	C	T	OSBP2	0.326233	0.994543	-0.0299445	1.84708e-06	0.0859982	0.576072	-0.119939	0.6445	-0.0267536	0.918021	0.0203722	0.862878
rs68066790	20	61487150	T	A	GID8	0.238884	0.980775	0.0319204	1.76347e-05	-0.121442	0.501829	0.102673	0.714471	0.0821806	0.761909	-0.0227449	0.863807
rs519707	2	230829594	T	C	TRIP12	0.672926	1	-0.0171651	1.98714e-05	0.0535766	0.728353	-0.117077	0.634604	-0.0972282	0.673797	-0.0194202	0.864472
rs8116995	20	61475824	A	G	GID8	0.315074	0.914647	0.0307953	2.37136e-05	-0.116769	0.490998	0.233478	0.392971	0.134777	0.580899	0.0203937	0.869447
rs60197202	14	74610314	G	GT	ALDH6A1	0.700109	0.995333	-0.0208403	1.55759e-05	0.12504	0.444306	-0.28944	0.268535	0.0586737	0.822625	0.0196061	0.872846
rs4443	22	31215890	T	G	OSBP2	0.340023	0.99557	-0.0230867	1.43455e-05	0.0695316	0.641776	-0.316129	0.232754	0.00656889	0.978212	-0.0167518	0.883664
rs12255596	10	23052877	C	T	PIP4K2A	0.226779	0.993946	-0.0269369	9.97747e-06	-0.00163602	0.992518	0.453112	0.094294	-0.63498	0.0321806	-0.0190437	0.884809
rs7144758	14	74608275	A	T	ALDH6A1	0.700376	0.999484	-0.02084	1.5576e-05	0.127663	0.434061	-0.300147	0.249754	0.0550832	0.83341	0.0177018	0.884937
rs8014142	14	74609020	T	A	ALDH6A1	0.700376	0.999217	-0.02084	1.5576e-05	0.127542	0.434508	-0.301129	0.24831	0.0550832	0.83341	0.0174452	0.886601
rs68091818	20	61479882	A	C	GID8	0.237667	0.966395	0.038557	2.0522e-06	-0.120632	0.509173	0.127099	0.653376	0.0777644	0.777112	-0.0178722	0.893907
rs4903194	14	74620711	C	G	ALDH6A1	0.701942	0.997651	-0.02084	1.55772e-05	0.12911	0.429839	-0.309645	0.235085	0.0549934	0.833681	0.0161393	0.895156
rs838822	9	111671700	C	A	CTNNAL1	0.560159	0.997019	-0.0265407	1.0503e-05	-0.0871141	0.57135	0.120308	0.598209	0.0100155	0.964436	-0.0144218	0.896582
rs136229	22	31214572	T	C	OSBP2	0.339589	0.998167	-0.0230867	1.43455e-05	0.0723152	0.6277	-0.315564	0.23333	0.00656889	0.978212	-0.0148377	0.896728
rs36224244	9	111673999	GACTACTTC	G	CTNNAL1	0.560376	0.996802	-0.0264962	1.11141e-05	-0.0865489	0.573802	0.120486	0.597611	0.0110408	0.960904	-0.0138682	0.900586
rs1759854	9	111675333	C	T	CTNNAL1	0.560376	0.996585	-0.0264697	1.14771e-05	-0.086225	0.575209	0.120593	0.597254	0.0116339	0.958862	-0.0135468	0.902906
rs1772041	9	111675331	T	C	CTNNAL1	0.560376	0.996585	-0.0264697	1.14771e-05	-0.086225	0.575209	0.120593	0.597254	0.0116339	0.958862	-0.0135468	0.902906
rs11159062	14	74612016	T	C	ALDH6A1	0.701426	1	-0.0208399	1.55833e-05	0.126538	0.438257	-0.309148	0.235283	0.0549879	0.833705	0.0148623	0.903288
rs8008987	14	74610065	G	A	ALDH6A1	0.701426	1	-0.02084	1.5576e-05	0.126339	0.438932	-0.308926	0.235689	0.0550832	0.83341	0.0148554	0.903328
rs8010325	14	74610267	T	C	ALDH6A1	0.701426	1	-0.02084	1.5576e-05	0.126339	0.438932	-0.308975	0.235601	0.0550832	0.83341	0.0148403	0.903426
rs8008923	14	74610313	A	G	ALDH6A1	0.701426	1	-0.02084	1.5576e-05	0.126329	0.43897	-0.308982	0.235588	0.0550832	0.83341	0.0148322	0.903478
rs7152182	14	74611174	A	G	ALDH6A1	0.701426	1	-0.02084	1.5576e-05	0.126288	0.439121	-0.309176	0.235236	0.0550832	0.83341	0.0147481	0.90402
rs11627425	14	74614937	T	C	ALDH6A1	0.701426	1	-0.02084	1.5576e-05	0.126288	0.439121	-0.309203	0.235187	0.0550832	0.83341	0.0147395	0.904075
rs2358626	14	74613011	A	G	ALDH6A1	0.701426	1	-0.02084	1.5576e-05	0.126288	0.439121	-0.309203	0.235187	0.0550832	0.83341	0.0147395	0.904075
rs7144221	14	74613728	G	A	ALDH6A1	0.701426	1	-0.02084	1.5576e-05	0.126288	0.439121	-0.309203	0.235187	0.0550832	0.83341	0.0147395	0.904075
rs8019931	14	74612155	A	G	ALDH6A1	0.701426	1	-0.02084	1.5576e-05	0.126288	0.439121	-0.309203	0.235187	0.0550832	0.83341	0.0147395	0.904075
rs10146618	14	74617967	A	T	ALDH6A1	0.701426	1	-0.02084	1.55772e-05	0.126288	0.439121	-0.309203	0.235187	0.0550689	0.833454	0.0147363	0.904096
rs10136252	14	74618350	T	C	ALDH6A1	0.701426	1	-0.02084	1.55772e-05	0.126288	0.439121	-0.309203	0.235187	0.0550437	0.833529	0.0147307	0.904133
rs4903193	14	74620576	A	C	ALDH6A1	0.701426	1	-0.02084	1.55772e-05	0.126288	0.439121	-0.309203	0.235187	0.0550186	0.833605	0.0147251	0.904169
rs8022546	14	74621286	T	C	ALDH6A1	0.701426	1	-0.02084	1.55772e-05	0.126288	0.439121	-0.309203	0.235187	0.0548927	0.833985	0.0146972	0.90435
rs2793329	9	111676344	A	G	CTNNAL1	0.560376	0.996585	-0.0264491	1.17561e-05	-0.0859624	0.576353	0.120656	0.597032	0.012122	0.957177	-0.0132871	0.904774
rs2780336	9	111676540	T	G	CTNNAL1	0.560376	0.996585	-0.026445	1.18113e-05	-0.0859178	0.576546	0.120669	0.596991	0.0122296	0.956804	-0.0132373	0.905132
rs3765464	20	61485236	T	C	GID8	0.238318	0.972081	0.0318988	1.79107e-05	-0.120965	0.506888	0.119743	0.671551	0.091452	0.735233	-0.0157934	0.905655
rs1759855	9	111677220	A	G	CTNNAL1	0.55986	0.996585	-0.0264311	1.1998e-05	-0.0857063	0.577465	0.12069	0.596904	0.012616	0.955465	-0.0130354	0.906581
rs1772045	9	111678098	G	A	CTNNAL1	0.55986	0.996585	-0.0264126	1.22481e-05	-0.0855418	0.578182	0.120754	0.59669	0.0130066	0.954118	-0.0128477	0.907933
rs1772044	9	111678025	C	G	CTNNAL1	0.55986	0.996585	-0.0264132	1.2243e-05	-0.0855002	0.578379	0.120745	0.59672	0.0129649	0.954264	-0.0128361	0.908016
rs16983290	20	61478894	G	A	GID8	0.237667	0.966128	0.0385388	2.07204e-06	-0.120528	0.509728	0.128367	0.650271	0.0862686	0.753193	-0.0154215	0.908389
rs1772046	9	111678428	T	A	CTNNAL1	0.560078	0.996585	-0.0264055	1.23462e-05	-0.0854541	0.578565	0.120822	0.596469	0.0130857	0.953853	-0.0127694	0.908496
rs1759856	9	111677353	T	C	CTNNAL1	0.559593	0.993019	-0.0264282	1.20387e-05	-0.0892497	0.56294	0.126131	0.58121	0.0159273	0.943886	-0.0127189	0.909052
rs57610632	20	61477177	T	C	GID8	0.117236	0.855283	0.0500814	1.45174e-05	-0.0725457	0.777101	0.0221844	0.964211	0.0635276	0.866988	-0.0217906	0.911072
rs6574163	14	74623925	A	G	ALDH6A1	0.701643	0.999566	-0.02084	1.5576e-05	0.126288	0.439121	-0.309203	0.235187	0.0471018	0.857447	0.0129798	0.915505
rs838817	9	111733216	T	C	CTNNAL1	0.565876	0.996907	-0.026174	1.6889e-05	-0.0851708	0.586137	0.145782	0.526939	-0.00907909	0.967952	-0.0115068	0.918395
rs34777883	14	74602250	AT	A	ALDH6A1	0.302438	0.994136	0.0207036	1.86669e-05	-0.120303	0.4603	0.309655	0.238189	-0.0536348	0.837988	-0.0122631	0.920216
rs2109754	14	74624408	G	A	ALDH6A1	0.701643	0.999132	-0.02084	1.5576e-05	0.126288	0.439121	-0.309203	0.235187	0.0400208	0.878772	0.0114308	0.925568
rs1759842	9	111697054	G	A	CTNNAL1	0.560295	0.998453	-0.0261858	1.52436e-05	-0.0807286	0.599278	0.121951	0.592663	0.0123939	0.956409	-0.0102638	0.926374
rs78449494	20	61487617	A	G	GID8	0.23274	0.976174	0.0320877	1.67876e-05	-0.0686491	0.706325	0.12825	0.64656	0.0831685	0.760239	0.0122592	0.926663
rs136221	22	31220791	G	A	OSBP2	0.362915	0.991736	-0.0244866	1.47058e-05	0.0615128	0.689473	-0.0889468	0.734718	-0.119611	0.619062	-0.0102994	0.929407
rs838816	9	111737152	C	T	CTNNAL1	0.560911	0.992256	-0.0262851	1.58945e-05	-0.071226	0.643964	0.105774	0.644167	0.0103468	0.96373	-0.0097175	0.930529
rs4903199	14	74633286	A	C	ALDH6A1	0.702426	0.997031	-0.02084	1.5576e-05	0.125121	0.443486	-0.299322	0.250906	0.0227468	0.930888	0.00928656	0.939516
rs7142674	14	74643243	A	C	ALDH6A1	0.702426	0.996764	-0.0208436	1.55327e-05	0.125173	0.443326	-0.299719	0.250392	0.0202476	0.93846	0.00870869	0.943277
rs12147601	14	74643556	T	C	ALDH6A1	0.702376	0.995833	-0.0208302	1.62436e-05	0.13148	0.422295	-0.310146	0.234464	0.0141226	0.957079	0.00819645	0.946722
rs3043711	14	74625871	T	TATTA	ALDH6A1	0.701643	0.999132	-0.02084	1.5576e-05	0.126288	0.439121	-0.309203	0.235187	0.0238934	0.927373	0.00793068	0.948309
rs11845418	14	74626607	C	A	ALDH6A1	0.701643	0.999132	-0.02084	1.5576e-05	0.126288	0.439121	-0.309203	0.235187	0.0238124	0.927617	0.00791314	0.948423
rs6574164	14	74626206	C	T	ALDH6A1	0.701643	0.999132	-0.0208411	1.55712e-05	0.126302	0.439071	-0.309203	0.235187	0.0236759	0.928041	0.00788997	0.948575
rs113722564	14	74630990	G	GT	ALDH6A1	0.701643	0.999132	-0.02084	1.5576e-05	0.126288	0.439121	-0.309203	0.235187	0.0235981	0.928264	0.00786673	0.948725
rs12882530	14	74631000	G	C	ALDH6A1	0.701643	0.999132	-0.02084	1.5576e-05	0.126288	0.439121	-0.309203	0.235187	0.0235981	0.928264	0.00786673	0.948725
rs4903196	14	74631137	A	G	ALDH6A1	0.701643	0.999132	-0.02084	1.5576e-05	0.126288	0.439121	-0.309203	0.235187	0.0235981	0.928264	0.00786673	0.948725
rs4903197	14	74631403	T	C	ALDH6A1	0.701643	0.999132	-0.02084	1.5576e-05	0.126288	0.439121	-0.309203	0.235187	0.0235697	0.928351	0.00786051	0.948765
rs6574167	14	74632556	A	G	ALDH6A1	0.701643	0.999132	-0.02084	1.5576e-05	0.126288	0.439121	-0.309203	0.235187	0.0235434	0.92843	0.00785485	0.948802
rs2358629	14	74636686	A	G	ALDH6A1	0.701643	0.999349	-0.02084	1.5576e-05	0.126288	0.439121	-0.309203	0.235187	0.0216119	0.934273	0.00743556	0.951529
rs2358630	14	74636873	A	G	ALDH6A1	0.701643	0.999349	-0.02084	1.5576e-05	0.126288	0.439121	-0.309203	0.235187	0.0215572	0.934438	0.00742367	0.951606
rs974714	14	74640592	C	A	ALDH6A1	0.701643	0.999349	-0.02084	1.5576e-05	0.126314	0.439041	-0.309469	0.234857	0.0214478	0.93477	0.00737329	0.951937
rs8014983	14	74641574	A	G	ALDH6A1	0.701643	0.999349	-0.02084	1.5576e-05	0.126312	0.439052	-0.309531	0.234776	0.0214216	0.934849	0.00735528	0.952055
rs10150599	14	74642280	G	A	ALDH6A1	0.701643	0.999349	-0.02084	1.5576e-05	0.126328	0.438998	-0.30959	0.234713	0.0213647	0.935022	0.00734582	0.952117
rs2358632	14	74647204	A	G	ALDH6A1	0.701643	0.999349	-0.02084	1.5576e-05	0.126383	0.438822	-0.309937	0.234276	0.0212575	0.935345	0.00729589	0.952445
rs1548769	14	74646599	T	C	ALDH6A1	0.701643	0.999081	-0.02084	1.5576e-05	0.126328	0.439025	-0.309928	0.234289	0.0212837	0.935266	0.00727139	0.952605
rs5994347	22	31216054	C	T	OSBP2	0.318085	0.994519	-0.0290845	2.10106e-06	0.0685436	0.658618	-0.157208	0.555805	-0.0115868	0.963671	0.006496	0.956336
Supplemental Table 8. Association of erythroid eQTL with severe pain episodes. Note the beta values all refer to the alternative alleles.
Alternative allele frequency and imputation r2 were esimated across Walk-PHaSST, PUSH, and UIC cohorts.
